# Supplementary material for: QTLs Analysis and Validation for Fiber Quality Traits Using Maternal Backcross Population in Upland Cotton
Source: Front Plant Sci. 2017 Dec 22;8:2168. doi: 10.3389/fpls.2017.02168 (PMC5744017; doi:10.3389/fpls.2017.02168)
Supplement: Supplementary file 9 [file DataSheet1.XLS]

## Sheet: raw data
TABLE S9 | Three sets of raw data of fiber quality traits in 2015
	Environment	2015E1	2015E1	2015E1	2015E1	2015E1	2015E2	2015E2	2015E2	2015E2	2015E2	2015E3	2015E3	2015E3	2015E3	2015E3
Field No.	Sample No.	FL/mm	FU/%	FS(cN/tex)	FE/%	FM	FL/mm	FU/%	FS(cN/tex)	FE/%	FM	FL/mm	FU/%	FS(cN/tex)	FM	FE/%
001	001	27.3	82.1	29.4	6.8	5.2	31.3	86.7	30.3	7	5.3	29.5	85.4	32.4	4.2	6.9
002	001 × GX1135	30.1	82.9	31.4	7	5.2	30.6	85.9	29.1	7	5.4	31.5	85.8	30.5	5.8	7.1
003	GX1135	29.6	83.5	28.3	7	5.2	32.4	86.1	29.7	7	5.2	29.9	85.1	30.7	5.7	7
004	002 × GX1135	29.7	85	28.4	6.9	5.3	31.2	86.8	31.2	6.9	4.5	31.5	85.1	32.1	5.7	7.1
005	002	29.5	81	32.1	6.9	3.8	30.7	85	29.1	6.9	4.9	31.5	83.7	34.2	5.6	7.2
006	003	31.2	83.4	32.6	6.9	4.1	31.2	85.1	31.9	6.9	5	31.4	84.8	34.6	5.5	7.1
007	003 × GX1135	31.2	83.8	31.8	7	5.2	32	86	30.5	7	5.1	32	85.5	35.4	5.6	7.2
008	GX1135	28	81.3	28.4	6.9	4.5	31.4	86	29.8	6.9	4.8	31.4	85.6	30.5	5.4	7.2
009	004 × GX1135	29.6	81.9	28.4	6.8	4.7	31.8	86.1	30.3	7	5.2	31.5	85.5	32.7	5.6	7.1
010	004	31	84.4	31.1	6.9	4.8	32.1	85.7	31	6.9	4.7	32.1	85	33.3	5.7	7.1
011	005	30.8	85.8	30.2	7.1	5.5	31.3	86.8	29.8	7.1	5	31	84.5	32.4	5.5	7
012	005 × GX1135	30.9	85.7	29.9	7.1	5	31.8	85.8	30.5	7.1	5.1	30.4	84.6	33.8	5.6	7.1
013	GX1135	30	83.4	30.7	6.9	4.3	30.5	84.8	29.1	6.9	4.9	31	84.1	32.2	5.2	7.1
014	006 × GX1135	30.1	82	30.6	6.9	4	31.7	86.4	29.6	6.9	4.7	31.9	84.7	31.5	5.3	7.1
015	006	30.5	84.1	29.6	6.9	4.3	31.5	85.7	30.7	7	4.5	31.6	85	31	5.4	7.2
016	007	28	83.1	27.3	6.8	4.5	29.4	85.7	28.3	7	5	29	84.1	29	5.7	6.9
017	007 × GX1135	29.9	83.9	31.1	7	5	29.5	84.8	30	7	5.4	29.8	85.9	29.1	5.6	6.9
018	GX1135	30.7	84.6	31.9	7	4.9	29.1	84.2	31.8	7	4.9	30.7	85.6	33.2	5.5	7.1
019	008 × GX1135	30.7	84.9	31.5	7	4.7	31.9	86.9	31.6	7	5	31.6	85.6	31.7	5.6	7.1
020	008	31	81.2	33.4	7	3.9	30.8	84.3	29.4	6.9	4.3	31.3	86.5	31.8	5.5	7.2
021	009	30.3	83	31.2	7	5.2	31.3	85.3	30.9	7	5.4	31.2	85.2	31.8	5.4	7.2
022	009 × GX1135	32.2	84.3	30.8	7	4.9	31.1	86.8	29.7	7	5.4	29.7	85.4	28.5	5.4	6.8
023	GX1135	32.2	85.4	30.7	7	4.8	30.6	84.8	29.2	7	4.9	29.5	85.3	30.2	5.4	7
024	010 × GX1135	31.8	84.8	32.3	7.1	4.8	33	86.2	33.2	7.1	5.2	30.3	87	31.1	5.7	7
025	010	31.1	83.8	33	7.1	4.8	-	-	-	-	-	30.8	85.7	32	5.5	7
026	011	29.1	84.7	30.1	6.9	4.2	28.8	83.8	27.5	6.9	5.4	29.6	85.4	29.4	5.9	7
027	011 × GX1135	31.1	83	30	7	3.8	31	85.9	31.5	7.2	4.8	29.4	84.7	30.7	5.8	7
028	GX1135	30.6	85.1	29.1	7	4.5	30.7	86	30.1	6.9	4.3	29.9	85.3	29.8	5.3	7
029	012 × GX1135	30.4	84.7	29.4	6.9	4.7	31.8	85.6	30.4	7	4.7	29.9	85.6	32.4	5.6	7
030	012	29.9	84.2	28.9	6.9	4.4	-	-	-	-	-	29	83.5	29.9	5.3	6.9
031	013	29.8	82.8	29.4	7	4.2	31.5	86.9	29.9	7	4.4	31	84.3	29.8	5.3	7
032	013 × GX1135	29.9	82.5	31.2	7	4.4	-	-	-	-	-	30.2	84.3	29.3	5.4	6.9
033	GX1135	28.6	84.4	28.2	6.8	5	30.4	85.1	32.4	7	4.6	28.7	85.5	29.6	5.5	6.8
034	014 × GX1135	30.1	84.3	30.1	6.9	4.8	32.1	85.9	31.7	7	4.8	31.4	84.8	32.7	5.5	7.1
035	014	30.3	84.5	34.8	7.1	4.8	32.2	85.3	32.8	7	4.1	32.5	86.3	34.6	5.2	7.2
036	015	29.4	83.2	30.2	6.9	4.6	30.8	85.2	30.7	7	4.5	31.8	85.2	31.3	5.3	7.2
037	015 × GX1135	30.1	86.6	31.9	7.1	5.1	31.8	85.3	30.5	7	4.8	30.9	84.2	30.9	5.5	7.1
038	GX1135	30.1	83.4	30.5	7	4.8	30.7	85.8	30.4	7.1	5	31.1	84.3	31.1	5.3	7
039	016 × GX1135	29.7	84.6	30.8	6.9	4.5	32.1	86.5	32.1	7	4.7	31.1	84.3	33.6	5	7.1
040	016	30.3	84.8	32.4	7	4.5	33.8	85	33.3	7.1	4.5	31.6	84.3	32.4	5.1	7.1
041	017	29.3	82.9	29.2	7	5.1	31.3	85	31.2	7	5.2	31.5	86.2	33.9	5.4	7.2
042	017 × GX1135	29.4	83.1	29	6.9	5	31.1	86	30	7	5	31.5	87.4	30.8	5.7	7.1
043	GX1135	29.3	84.4	27.8	6.9	4.6	30.2	84.6	28.7	6.9	5	31.1	83.5	31.9	4.9	7.1
044	018 × GX1135	29	82	31.4	7	4.7	29.7	84.4	29.2	6.9	4.7	31.7	84.4	32.2	5.1	7.2
045	018	30	84.3	31.2	6.9	4.1	31.3	84.7	30.1	6.9	4.7	31.2	83.5	31.7	5.2	7
046	019	29.8	84.9	31.3	7	5.3	29.8	85.2	29.3	6.9	4.8	30.8	84.8	32.5	5.7	7
047	019 × GX1135	29.4	83.6	29	6.9	5.2	31	86.4	30.2	7	4.6	31.7	85.9	32.4	5.2	7.1
048	GX1135	29.1	84.1	28.6	6.9	4.9	29.4	84.8	28.7	6.9	4.8	31.6	83.8	32.4	5.4	7.1
049	020 × GX1135	30.7	83.5	30.6	7.1	4.9	33.1	85.5	31.9	7	4.6	32	84.6	31.8	5.4	7.1
050	020	30.1	84.4	32.1	7.1	5.1	32.8	85.9	32.5	7	4.4	31.7	85.1	32.8	5.5	7.1
051	021	28.1	81.7	32.5	7	4.6	31.7	87.1	31.4	7	4.3	30.5	83.4	30.4	5.3	7
052	021 × GX1135	30.5	83.1	29.6	7.1	5.2	31.3	86.1	30.1	7	4.7	31.2	83.9	30.5	5.3	7
053	GX1135	28.9	84.7	27.2	6.8	5	30	83.4	29	6.9	4.6	31.3	85	33.5	5.4	7.1
054	022 × GX1135	29.2	82.7	31.9	7	4.6	31.9	86.8	29.2	7	5.1	29.9	84.5	31.9	5.3	6.9
055	022	31.2	82.7	32	7.1	4.6	33.1	86.3	31.9	7.1	4.6	33.1	85.5	34.1	5	7.2
056	023	30	85.6	30.7	6.9	5	32.1	85.7	32.2	7	4.6	31.1	84.8	32.2	5.6	7.1
057	023 × GX1135	32.4	85.9	34.3	7.2	4.4	30.4	85.3	29.6	6.9	4.8	30.1	84.4	31.5	5.3	6.9
058	GX1135	29.2	84.3	26.4	6.8	5.2	31.4	85.6	30.8	7	5.1	32	85.2	34	5.1	7.2
059	024 × GX1135	29.1	83.6	27.2	7	5	31.9	86.1	29.4	7	4.8	30.4	85.1	31.2	5.5	7
060	024	29.3	85.5	28.7	7.1	5.3	32.2	85.5	31	7.1	4.9	31.3	86.1	30.7	5.8	7
061	025	29.3	84	28.9	7.2	5.3	30.2	84.3	29.2	7	4.9	30.1	86.1	30	5.7	7.1
062	025 × GX1135	29.2	82.9	30.2	6.9	3.4	30.6	86.6	29.1	7	5.4	31.4	84.8	30.7	5.6	7
063	GX1135	30.6	83.6	28.4	7	5	30.3	86.4	28.3	6.9	5.2	30.5	83.4	31.9	5.6	6.9
064	026 × GX1135	31.4	85.5	32.5	7.1	4.3	30.7	86.1	29	6.9	5	31.1	87.1	32.4	5.1	7.1
065	026	31.1	85.3	32.6	7.1	4.2	31.1	84.9	29.1	7	5.6	30.9	86.1	31.7	5.6	7.1
066	027	32.1	85	30.8	7.1	4.3	33.3	86.1	29.4	7.2	5.2	31.5	86.4	31.5	5.3	7.2
067	027 × GX1135	31.2	83.8	30.4	7	4.5	31.1	87.6	29.3	7	5	32.8	84.6	35	5.5	7.3
068	GX1135	29	84	29.5	7	4.3	31	85.6	29.5	7	5.1	31.2	85.8	31.9	5.5	7.1
069	028 × GX1135	30.4	82.2	32.6	7.1	3.9	32.7	86.1	30.7	7.1	4.6	31.3	85	31.3	5.1	7
070	028	31.4	86.1	32	7.1	4.2	31.7	84.8	31.5	7.1	4.5	32.6	84.9	33.8	4.6	7.1
071	029	31.1	81	30.9	7.3	4.2	32	86.1	30.5	7	4.5	32.1	86.1	31	5.2	7.1
072	029 × GX1135	31	85.1	31	7	4.4	31.9	86.3	30.3	7	5	31	86.2	30.7	5.6	7
073	GX1135	29.6	84.2	30.9	7.1	4.2	30.4	86.1	29.1	7	5.2	29.5	85.7	28.8	5.3	6.8
074	030 × GX1135	28.9	84.4	26.1	6.8	4.6	30.5	86.2	27.9	6.9	5.5	30.6	84.6	31.5	5.7	7
075	030	29.7	84	30.4	7	4.7	32	86.2	31.2	7	4.9	30.4	86	33.5	5.7	7.1
076	031	27.5	82.1	26.3	6.8	5.2	28.9	86.6	29.9	6.9	5.4	28.6	82.7	29.9	6	6.8
077	031 × GX1135	28	83.7	27.2	6.8	5.2	31.5	85.6	30.9	6.9	4.4	30.8	84.2	32.3	5.5	7
078	GX1135	27.4	82.7	27.6	6.9	5.6	30.5	86.8	29.9	7	5.4	31.7	84.1	33.2	5.8	7.1
079	032 × GX1135	29.7	84.6	30	7	4.6	32.1	85.5	31.8	7.2	4.6	31.5	85.6	30.6	5.6	7.1
080	032	29.6	85.2	30.1	7	4.7	29.4	85.3	29.8	7	5.3	29.8	85.2	30.9	5.7	7
081	033	29.6	83.2	31.6	7	4.9	32.8	87.3	32.7	7	4.8	30.4	83.3	29.6	5.1	6.8
082	033 × GX1135	28.9	86.1	29.4	6.9	5	30.2	84.8	29.5	7	5	28.2	85.7	27.5	5.8	6.8
083	GX1135	29	85.6	27	7	5.3	31.2	86.1	28.8	7	5.7	28.5	84.4	26.4	5.6	6.7
084	034 × GX1135	29.2	84.1	29.8	7	5.2	29.3	82.9	28.7	6.9	5.1	29.8	85.8	29.8	5.6	6.9
085	034	29.8	84.6	28.6	6.9	5	31.1	84.7	28.5	6.9	4.7	30.4	86.2	28.7	5.8	6.9
086	035	30	80.9	28.5	6.8	5.1	32.3	85.9	29.4	6.9	5.4	30.8	85.9	32	5.3	6.9
087	035 × GX1135	29.4	83.4	29.6	6.9	5.1	29.8	85.1	31.5	7.1	5	30.5	85.5	30	5.2	6.9
088	GX1135	28.7	82.8	27.6	6.8	4.8	30	84.1	29	7.1	4.4	29.6	83.8	29.6	5.5	6.9
089	036 × GX1135	30.1	85	28.5	6.9	4.9	30.4	86.5	29.4	7	5.2	31	85.4	29.6	5.5	7
090	036	30.6	85.4	29.2	6.9	3.9	29.7	85.8	28.7	7	5.2	31	85.9	31	5.6	7
091	037	28.2	83.7	26.9	6.8	4.8	31.4	86.9	32.9	7.1	4.4	29.5	85.9	29.8	5.8	6.9
092	037 × GX1135	30.6	85.5	30.6	7	4.6	31	87.8	30.8	7.1	5.7	31.5	86.3	32.8	5.5	7.1
093	GX1135	30.3	83.9	28.1	7	5.1	31.3	86.9	30.5	7.1	5.2	28.8	85.9	31.6	5.6	7
094	038 × GX1135	29	84.8	27.8	6.8	3.8	29.9	84.8	28.6	6.9	4.6	28.7	82.4	29.6	5.7	6.8
095	038	27.2	82.8	25.9	6.7	4.2	30.1	85.2	29.1	7	4.6	28.1	83.6	27	5.5	6.7
096	039	30.5	84.8	29.8	7	4.4	30.7	85.8	28.6	6.9	4.6	29.8	85	29.5	5.3	6.8
097	039 × GX1135	29.4	85.5	27.7	6.9	5.1	30.8	85.6	31.6	7	4	28.9	85.4	27.4	5.4	6.8
098	GX1135	28.4	83.4	28.3	6.8	4.8	32.1	86.3	31.5	7	4.9	29.8	86.3	29.7	5.5	6.8
099	040 × GX1135	29.5	84.7	31.2	6.9	5	30.9	84.8	29.2	7	5	30	85.8	30.9	5.6	6.9
100	040	28.2	85.7	28.5	6.8	4.3	30.4	87.1	29.9	7.1	5.1	29	84.8	31.5	5.7	7
101	041	28.9	84	27.8	6.9	4.6	30.5	86.4	30.4	7	5.2	28.9	83.9	26.7	5.5	6.8
102	041 × GX1135	29.2	84.6	28.1	6.9	4.7	30.8	82.8	29.7	7	5	30.9	86.7	30.8	5.5	7.1
103	GX1135	30.9	85.2	30.3	7	4.1	30.3	84.5	29.9	7	5.1	30.2	86.2	29.1	5.6	6.9
104	042 × GX1135	31.2	83.4	28.1	7	4.8	31.4	86.5	30.3	7	4.8	31.5	84.5	31.5	5.8	7.1
105	042	29.9	83.5	27.7	6.8	3.2	30	85.5	29.2	7.2	5.2	30.8	86.2	29.5	5.8	7.1
106	043	31	86	33.2	7.1	4.7	33.1	86	31.1	7.1	5	30.7	86.5	32.5	5.5	7
107	043 × GX1135	29.9	85.2	32.2	7	4.9	29.8	85.6	29.1	7	4.8	29.8	85.3	31.1	5.5	7
108	GX1135	29.8	85.5	28.9	7.1	5.3	31.2	86.2	30.8	7	5.2	29.7	86.2	28.9	5.2	6.9
109	044 × GX1135	31.4	83	32.2	7.2	4.5	30.8	87.3	29.3	7	4.9	30.1	86.5	31.9	5.7	7
110	044	30.3	85.6	32.9	7	4.1	29.9	84.3	29	6.9	4.9	29.4	85.4	30.1	5.5	7
111	045	30.9	84.9	31.6	7	4.4	30.7	85.5	31.9	7	5.3	31.5	85.4	33.5	5.7	7.1
112	045 × GX1135	30.7	85.1	31.3	6.9	4.9	31.6	85.2	30.1	7	4.9	30.5	81.8	29.4	5.6	6.9
113	GX1135	29.3	83.2	28.4	6.8	4.2	31.6	84.8	32.6	7	3.8	30.2	83.4	28.8	5.6	6.9
114	046 × GX1135	30	84.9	29.4	6.9	4.6	30.5	86.2	30.5	7	4.8	31.9	83.8	33.1	5.4	7.1
115	046	29.2	84.4	29.1	6.9	4.5	28.7	85.1	30	7.1	4	31.3	83.6	31.6	5.2	7.1
116	047	28.6	84.3	27.1	7	4.8	31	86.4	30.2	7.1	4.4	30.6	83.7	30.7	5.4	7
117	047 × GX1135	30.6	84.2	30.1	6.9	4.5	31.7	87.3	31.8	7.2	5	31.2	84.7	32.5	5.7	7.2
118	GX1135	30.2	84.8	29.9	6.9	4.4	31.2	85.9	30.6	7	4.7	31	84.1	33.5	5.5	7
119	048 × GX1135	28.1	84	29	6.8	5.2	30.4	85.9	31.5	7	4.2	31.7	82.7	31.6	5.5	7.1
120	048	30.2	84.6	31.3	7	5.1	32	87	29.9	7	5.1	30.6	83	30.8	5.4	7
121	049	29.9	85.7	31.5	6.9	4.2	31.8	87.1	31.9	7	4.3	32.3	85.4	32.3	5.4	7
122	049 × GX1135	28	84.6	31.4	6.8	4.9	31.5	87.7	32	7	4.3	30.6	84.3	29.8	5.5	6.9
123	GX1135	28.4	82	29.4	7	5.2	32	86.2	30.7	7.1	4.8	30.9	84.6	29.1	5.5	6.9
124	050 × GX1135	28.5	83.2	30	6.7	5.2	32.4	84.8	32.9	7	4.1	31.1	83.2	31.4	5.5	7
125	050	29.6	86.5	28.4	6.8	5.6	30.4	82.3	29.8	6.9	4.7	31.2	80.8	29.4	5.6	6.9
126	051	31.6	84.6	33.4	7	4.2	33.4	84.7	32.1	7	4.5	32.7	82.5	32.6	4.9	7.1
127	051 × GX1135	29.4	84.1	32.7	6.9	4.8	32.3	85.3	32.3	7.1	4.1	31.8	84.5	31.4	5.5	7.1
128	GX1135	29.3	84	29.3	7	5.1	30.9	87	30.3	6.9	4.5	29.8	83.9	28.9	5.4	6.9
129	052 × GX1135	29.4	85.3	28.9	6.9	5.1	30.7	85.8	29.9	7	4.8	31.7	83.3	30.7	5.3	7.1
130	052	28.9	85.9	29	7	4.9	30.2	86.9	28.6	6.9	4.7	30.2	79.9	30.9	5.6	7
131	053	29	85.4	28.6	6.8	5	30.2	86	29.1	6.8	5.5	30.2	84.2	29.3	5.8	6.8
132	053 × GX1135	30.3	87	29.6	6.9	5.1	31.3	86	31.3	6.9	4.7	31.6	85.1	32.7	5.6	7
133	GX1135	29.6	85.3	31.7	6.9	5.1	30.6	84.7	31.1	7	4.7	32.1	82.4	31.9	5.5	7.2
134	054 × GX1135	30.2	84.3	30.1	7	4.6	32.9	86.2	29.9	7	4.5	29.9	81	28.6	5.1	6.8
135	054	30.6	84.4	29.4	6.9	4.6	32.5	83.8	31.7	7	4.4	32.1	82.6	31.4	5.6	7.1
136	055	-	-	-	-	-	30.3	85.3	28.4	7.2	5.1	30.1	81.6	29.3	5.6	7
137	055 × GX1135	29.4	85.2	27.6	7	5.3	29.8	86.8	28.6	6.9	4.6	30.5	83	29	5.6	7
138	GX1135	30.6	85.5	32.5	7	4.9	30.6	86.5	30.7	6.9	4.4	31.8	83.4	33.2	5.6	7.2
139	056 × GX1135	32.3	85	34.1	7.2	4.8	33	86.3	32.4	7	4.6	32.3	84.3	31.2	5.5	7.2
140	056	30.2	82.2	29.8	7	4.5	30.9	84.8	30.9	6.9	4.8	32.1	82.1	32.2	5.3	7.1
141	057	27.8	81.1	27.7	6.8	4.6	28.3	83.4	27.9	7	5.1	30.8	84.3	30.8	5.5	7
142	057 × GX1135	27.7	82.4	27.8	6.9	5.2	30.5	85.7	31.9	7	4.3	29.8	83.1	30.4	5.7	6.9
143	GX1135	27.1	83	27	6.7	3.7	30.9	85.8	30.6	7	4.6	32.3	84.4	31.9	5.6	7.1
144	058 × GX1135	28.9	85.2	28.5	6.8	4.4	32.1	85.6	31.4	7	4.7	31.2	82.9	30	5.3	7
145	058	31.9	83.2	32.4	7.2	4.1	31.9	86.6	33.9	7.1	4.1	30.9	85.3	32.6	5.1	7
146	059	28	83.2	30	6.9	4.7	29.7	86	29.4	6.9	5.3	29	83.2	30.9	5.6	6.9
147	059 × GX1135	29.5	82.2	27.8	6.8	4.9	31.4	86.6	29.9	7	5.1	31.7	83.7	32.5	5.5	7.1
148	GX1135	28.3	83.3	31.1	6.9	4.4	31.5	84.3	31.9	6.9	4.7	31.1	84.4	30.6	5.5	7
149	060 × GX1135	29.9	85.8	29.9	7.1	4.7	32.1	84.7	32.1	7	4.3	33.2	84.4	33.5	5.1	7.2
150	060	30.9	84.1	30.7	7.1	4.8	32.3	86.5	32.7	7.2	4.5	30.8	83	30.5	5.4	7
151	061	29.9	85.3	31	6.8	3.5	30.8	85.2	31.9	7	4.9	30.6	84.8	31.6	5.6	7
152	061 × GX1135	29.2	83.5	32.5	6.9	4.5	31.8	86.7	31.5	6.9	4.5	30.9	86.4	30.9	5.2	6.9
153	GX1135	29.9	83.3	32.9	7	4.2	30.6	86.1	29.7	7	4.5	30.2	83.4	31	5.5	7
154	062 × GX1135	29.1	85.2	30.2	7	4.4	31.3	86.7	31.6	7	4.4	29.8	85.4	30.4	5.8	6.9
155	062	30	84.3	30.8	6.9	3	-	-	-	-	-	30.1	83.7	29.1	5.7	6.9
156	063	27.9	84.7	28.8	6.8	3.4	31.8	86.1	32.3	7	4.6	30	86.2	28.8	5.6	6.9
157	063 × GX1135	29.6	86.2	29.5	7	4.3	29.8	84.3	29.8	6.9	4.7	29.7	85.4	29	5.5	6.9
158	GX1135	30.6	83.7	29.5	7	4.5	28.5	84.4	29.1	6.9	5.1	31.5	84.7	30.9	5.5	7.1
159	064 × GX1135	30.5	84.1	28	6.8	5	32	85.7	32.2	7.1	4.6	30.8	84.1	29.9	5.5	6.9
160	064	28.8	83.2	28.9	6.8	4.5	29.9	86.5	28.6	6.9	5	29.8	84.8	29.8	5.5	6.9
161	065	29	85.4	29.8	6.8	3.8	30.5	87	29.7	6.9	4.5	28.9	83.2	27.4	5.5	6.8
162	065 × GX1135	30.8	86.2	30.2	7	4.6	31.8	86.6	32.3	7.1	5.1	28.8	84.1	27.1	5.5	6.7
163	GX1135	29.8	85.6	28.7	7	4.2	31	85.9	29.7	6.9	5.1	29.9	82.2	30.4	5.1	6.9
164	066 × GX1135	29.7	84.2	28.3	6.9	5	31.2	86.8	31	7	5.2	30.2	84.8	28.5	5.6	6.9
165	066	30.3	85.2	29	6.9	4.7	30.4	86.8	30.9	6.9	5.2	30	84.6	28.2	5.6	6.8
166	067	27.2	83.9	28.5	6.7	4.9	28.7	85.7	28.2	6.8	4.8	27.2	82.1	26.5	5.9	6.7
167	067 × GX1135	28	82.9	26.9	6.8	5.2	30.7	86.6	29.9	6.9	4.8	29.6	83.1	30.2	5.8	6.9
168	GX1135	28.9	85	28.8	7	5	30.3	86.6	29.1	6.9	5	31.4	82.9	32.5	5.5	7.2
169	068 × GX1135	27.4	84.6	30	7	5	30.9	86.5	31.7	7	4.5	30	84.1	29.3	5.8	6.9
170	068	28.1	85.1	28.6	6.9	5.3	32.3	84.6	31.6	7	4.9	30.3	84.1	29.7	5.7	6.9
171	069	28.4	84.5	29.8	6.9	3.9	31.8	87.8	31.3	6.9	5	29.4	84.4	27.8	5.5	6.8
172	069 × GX1135	29.2	84	29.7	6.8	4.9	31.1	84.4	30.4	6.9	4.6	30.4	84.3	30.1	5.5	7
173	GX1135	29.8	85.3	27.4	6.7	4.1	30.4	86	30.1	6.9	5.1	30	83.3	30.3	5.4	7
174	070 × GX1135	29.7	87.1	30.1	7	4.8	30.8	86.7	29.9	6.9	5.2	29.7	85.1	31.3	5.8	6.9
175	070	30	84.8	27	6.8	5	31	85.6	31.1	6.9	4.9	29.5	84	29.3	5.6	6.8
176	071	28.1	84.3	29.9	6.9	4.7	30.2	87.1	31	6.9	5	31	85.7	33.1	5.4	7
177	071 × GX1135	30.7	85.5	31.1	7	4.6	30.3	84.8	31.2	7.1	4.9	29.5	84.6	30.7	5.4	6.9
178	GX1135	30.1	85.3	28.5	7	4.8	29.2	85.5	27.3	6.8	5	30.1	83.5	29.8	5.5	6.9
179	072 × GX1135	29.7	85.6	29.4	6.9	4.8	31.6	86.1	29.2	6.9	5.2	30.6	85.4	31	5.5	7
180	072	28.4	81.5	28.5	6.8	4.9	31.2	85.3	32.4	7	4.8	30.6	85.3	31.7	5.6	6.9
181	073	29.8	83.7	29.5	7	4.7	31.2	85.5	29.9	6.9	4.6	30.2	83.8	30.3	5.6	7
182	073 × GX1135	28.7	81.5	28.6	7	5.3	31	86	30.6	7	4.4	30.2	83.8	31.8	5.8	7
183	GX1135	27.4	83.7	29.9	6.8	4.4	29.9	85.7	30	7	4.8	30.1	85	30.9	5.5	7
184	074 × GX1135	29.2	83	30.8	7	5.1	30.4	83.6	30.8	7.1	5.4	30.2	85.3	29.4	5.8	7
185	074	26.6	83.8	27	6.8	5.5	31.2	85.5	28.7	7.1	5.4	28.4	84.3	27.5	5.8	6.9
186	075	27.4	84.2	30.3	6.9	5.1	29.1	86.4	28	6.9	5.1	28.9	85.2	29.5	5.6	6.8
187	075 × GX1135	29.3	84.2	30.7	7	4.9	30.3	85.3	30	6.9	4.7	29.9	85.1	30.6	5.7	7
188	GX1135	27.9	82.1	26.3	6.8	5	30.3	87	28.8	6.9	5.5	29.5	86.1	29.8	5.7	7
189	076 × GX1135	29.6	85.1	30.2	7	5.3	31.2	86.2	30.9	7	5.1	29.9	86.6	29.7	5.5	6.9
190	076	29.8	85.4	30.4	7.1	4.8	31	85.7	29.7	6.9	4.8	29.6	84.7	29.5	5.5	6.9
191	077	30.7	86.5	30.5	7	5.3	32.4	85	31.2	6.9	5	29	83.1	29	5.5	6.7
192	077 × GX1135	30.1	84.6	31.3	6.9	4.4	30.7	85.2	32.1	7	4.6	30.8	85.6	28.9	5.6	6.8
193	GX1135	29.2	83.2	29.3	6.9	4.4	27	84.2	26.9	6.9	5.4	30.6	86	31	5.6	7
194	078 × GX1135	29.8	83	30.6	7	4.4	-	-	-	-	-	30.4	85.6	29.8	5.7	6.9
195	078	30.3	84.4	31	6.9	3.5	29.1	85.6	28.2	6.9	5.5	28.7	84.7	27.7	5.5	6.8
196	079	30.5	84.6	31.1	6.9	2.8	29	84.1	28.3	6.8	4.2	31.2	85.4	30.5	5.3	6.9
197	079 × GX1135	29.4	85.1	30.9	7.1	4.5	30.9	85.6	30	6.9	4.2	32	83.8	32.3	5.4	7.1
198	GX1135	30	83.1	30.6	6.9	3.5	30.2	86.4	28.8	6.9	5.2	30.8	84.3	30.6	5.3	7
199	080 × GX1135	31.5	83.6	33.1	7.1	4.6	30.5	87.2	30.6	7	5.1	30.3	83.8	30.1	5.5	6.9
200	080	30.8	82.4	34.5	7	3.3	31.9	86.7	32.1	7	4.7	29.9	84.6	32.5	5.4	7
201	081	29.7	85	31	7.1	4.6	30.5	85.7	29.8	7	5	30.3	85.4	29.5	5.6	7
202	081 × GX1135	28.5	83.8	30.8	7	5.3	32.1	86.9	31.3	7	4.9	29.6	85.8	30.3	5.7	6.9
203	GX1135	28.2	83.5	30.7	6.9	4.5	30.2	86.2	28.4	6.9	5.2	29.9	85.3	29.4	5.6	6.9
204	082 × GX1135	29.8	85.3	30.1	7	5.1	30.3	86.9	29.2	7	5.4	30	86	29.4	5.8	6.9
205	082	30.2	85.9	32.8	7.1	4.3	31.2	86.1	30.3	7	4.9	29.9	83	31.4	5.2	6.9
206	083	30.6	84.5	31.8	7	4.8	32.4	87.1	32.7	7	4.7	30.6	84.1	31.9	5.4	7
207	083 × GX1135	30.2	83.4	34.9	7.1	4.4	32.2	87.4	32.3	7	5.1	30.3	85	32.1	5.5	7
208	GX1135	30	82.3	31.5	7	5.3	30.9	86.3	29.9	6.9	4.5	32.2	85.7	34.7	5.4	7.2
209	084 × GX1135	29.6	83.4	29.6	7	5.2	32	87.4	31.9	7.1	5.2	31.1	85.5	33	5.4	7.1
210	084	28.3	83.7	29	6.9	5.2	30.8	85.6	30	7	5.5	30.4	83.8	31.6	5.9	7.1
211	085	29.6	84.7	35.5	7.1	3.8	30.2	86.3	31.4	7	5.2	31.4	85.1	32.7	5.4	7.1
212	085 × GX1135	29.1	85.5	30.3	7	5.4	31.8	86.3	30.8	7	5.4	30.7	85.9	33.5	5.6	7.1
213	GX1135	28.8	85	28.7	6.9	4.8	29.9	85.6	31.4	6.9	4.4	30	84.6	30.2	5.2	7
214	086 × GX1135	28.4	84	28.7	6.9	4.9	31.6	86	31.1	7.1	5.1	30.4	84.8	31.9	5.8	7.1
215	086	28.8	85.2	32	7	4.1	31.1	86.1	30.7	7	5.6	30.6	86	30.9	5.8	7
216	087	28.7	84.3	28.8	6.9	5.7	30.4	86.4	29	6.9	5.6	28.4	84.3	26.6	6	6.7
217	087 × GX1135	28.7	85.1	29.9	7	5.5	30.4	84.9	31	7	5.3	30.1	85.5	29	5.9	6.9
218	GX1135	28.8	84.6	30.6	7	4.9	30.4	85.1	29.8	6.9	5.1	30	85	29.2	5.4	6.9
219	088 × GX1135	30.7	84.7	32.1	7	4.4	33.8	86.1	31.6	7	4.9	32.3	85.5	31.5	5	7.1
220	088	-	-	-	-	-	34	85.1	33.2	7	4.3	33	84.1	34.1	4.7	7.1
221	089	27.4	84.9	28.3	6.9	5	32.2	86	30.4	7	5.1	29.8	85.6	29.7	5.6	7
222	089 × GX1135	29.2	85.4	29.2	7	5.2	31.4	85.3	31.4	7.1	4.2	31.2	83.9	30.1	5.3	7.1
223	GX1135	26.8	82.9	29.4	6.8	4.8	30.6	85.4	32.2	7	4.9	30	85.4	30.3	5.5	6.9
224	Female parent	27.2	83.8	31.1	5	6.7	30.2	86.9	30	7	5.2	30.5	86.9	29.3	5.4	7
225	F1	26.2	84.4	26	5.4	6.7	31.2	86.4	30.7	7.1	4.6	29.6	86.3	30	5.5	6.9
226	Male parent	28.3	82.8	28.1	5.2	7	-	-	-	-	-	29.7	86.9	29.9	5.4	7
227	Control competition	30.2	83	30.6	5.4	6.9	32.1	85.6	32.7	7	5.2	29.9	85.2	29.1	5.3	6.9
228	GX1135	27.7	83.8	27.8	6.8	5.2	31.5	86.7	32.1	7	5.1	29.8	85.7	30.9	5.6	6.9
229	090 × GX1135	29.7	84.7	30.2	7	5.3	31	86	29.8	6.9	4.9	30.9	86.8	30.4	5.5	7
230	090	30.7	83.9	32.3	7	4.9	32.8	87.4	33.5	7.1	4.3	32.2	85.5	32.6	5.4	7.1
231	091	27.9	85.5	30.6	7	5.1	31.8	86.1	31.7	7	4.2	30.6	84.7	30.5	5.7	7.1
232	091 × GX1135	28.4	84.4	28.5	6.9	5.1	31.7	85.5	30.5	7.1	5	30.7	85.3	30.1	5.6	7.1
233	GX1135	27.7	83.6	26.7	6.8	5.3	29.6	85.3	30.4	6.9	4.7	28.1	84.1	30	5.4	6.7
234	092 × GX1135	28	83.9	27.6	7	5.6	30.9	85.7	29.8	6.9	4.5	29.2	84.3	29	5.7	6.9
235	092	26.7	83.4	27.2	6.8	5.5	30.3	86.1	29.8	7	4.9	28	84.3	27	5.8	6.8
236	093	28.2	85.3	30.7	6.9	4.9	30.3	87.5	31.3	7.1	5.1	31	85.1	33.8	5.5	7.1
237	093 × GX1135	30	85.4	30.5	6.9	4.5	30.1	87.1	29.5	6.9	4.7	29.8	85.6	28.9	5.3	6.8
238	GX1135	28.7	86.7	29.5	6.9	5.2	30.6	85.8	30.3	6.9	4.8	30.6	84.1	31.8	5.4	7
239	094 × GX1135	28.1	83.9	28	6.9	5.3	31.3	87.1	33	7.2	4.7	31.2	86.5	33.5	5.7	7.1
240	094	28.3	84.3	31.1	7	4.7	32.2	86	32	7.2	4.7	33.2	85.5	33.4	5.1	7.2
241	095	28.9	84.5	31.9	7	4.5	30.9	86.1	29.4	6.9	5.2	29.3	83.8	29.7	5.6	6.8
242	095 × GX1135	27.9	84	28.3	6.8	4.6	31.3	86	30.2	6.9	5.2	29	84.8	29.1	5.8	6.9
243	GX1135	28.7	85.3	29.7	6.9	4.9	30.8	87.2	30.9	7	4.6	29.6	84.7	30.8	5.7	6.9
244	096 × GX1135	29	83.9	31.1	7	4.2	31.2	87.5	30.5	7.1	4.6	30.6	85.3	31	5.5	7
245	096	28.4	81.4	30.8	6.8	3.4	29.9	86	29.5	6.9	4.6	30.4	83.2	31.7	5.3	7
246	097	28.8	80.4	28.7	6.9	4.9	30.9	85.2	31.3	6.9	4.8	29.2	84.4	30	5.6	6.9
247	097 × GX1135	29.8	84.3	28.3	6.9	5.2	-	-	-	-	-	32	84.1	33.8	5.6	7.2
248	GX1135	30.2	82.7	28	6.9	5.3	30.5	85.4	29.6	7	4.7	30.1	85.4	32.1	5.5	6.9
249	098 × GX1135	30.6	83.2	28.9	7	5.2	29.8	85.8	30.6	6.9	4.8	30.3	85.5	30.1	5.8	7
250	098	28.3	82.2	26.1	6.7	5.4	29.4	83.5	28	6.8	4.2	31	83.9	30.1	5.6	7
251	099	28.5	81.8	30	6.8	5.1	30.5	86.5	31.1	6.9	4.8	29.7	86.3	31.4	5.8	7
252	099 × GX1135	28.8	82.5	31.4	6.9	4.9	31	87.1	31.1	7	5	30.5	85.3	30.7	5.5	7
253	GX1135	28.9	83	27.9	6.9	4.8	31.4	85.5	31.3	7	4.8	30	85.8	30.9	5.1	6.9
254	100 × GX1135	28.5	81.9	29	7.1	5.3	31.6	86.5	30.6	7	4.2	30.5	86.3	29.1	5.9	7
255	100	29.8	84.3	31.6	7.2	5.2	31.4	85.2	31.2	7.1	4.4	30.5	85.6	29.1	5.9	7
256	101	29.9	82.5	28.9	7	5.1	34.2	86.1	33.5	7.2	4.3	32.2	85.6	33.3	5.3	7.1
257	101 × GX1135	30.8	84.7	32.3	7	4.9	32.8	86.9	30.8	7	4.7	32.6	85.3	33.9	5.6	7.2
258	GX1135	29.7	82.2	29	6.9	4.6	31.4	84.8	31.5	7	4.3	29.1	83.6	29.9	5.2	6.8
259	102 × GX1135	29.9	86.1	31.3	7.1	5.2	31.1	86.2	30.6	7.1	4.6	30.7	86.4	33.6	5.4	7.1
260	102	30.9	85.6	31.6	7.2	4.9	32.2	87.7	29.7	7	5.2	32.5	84.5	35.5	4.4	7.3
261	103	29	83.2	33.3	7.1	5.1	30.2	84.4	31.8	6.8	4.4	31.7	85.2	33.2	5.4	7.3
262	103 × GX1135	29.6	85.5	30.1	7.1	5.3	31.6	86.2	30.2	6.9	5	30.3	85.4	32.4	5.3	7
263	GX1135	30.2	83.8	31.7	7.1	4.5	30.1	86	28.8	6.9	5.3	30.2	85.6	29	5.1	6.9
264	104 × GX1135	30.8	83.1	29.4	7.1	4.8	31.7	87	31.9	7	4.7	30.8	85.4	30.4	5.4	7
265	104	30.1	86.8	31.9	7.2	5.1	31.9	87.1	32.8	7	4.6	33.2	85.3	32.9	5	7.2
266	105	30.9	84.9	28.8	7	5.1	31.3	87.1	33.4	6.9	5.2	30.3	86	31.8	5.9	7
267	105 × GX1135	28.9	81.6	28.7	6.8	5.1	30.9	87	30.7	6.9	5.2	30	84.4	31.6	5.8	6.9
268	GX1135	27.3	79.3	28.4	6.9	5.6	31.8	87.4	31	6.9	4.8	29.1	85.6	28.6	5.3	6.9
269	106 × GX1135	30.2	81.5	30.4	7	5.5	30.3	85.6	29.8	6.9	5	30.3	83.4	29.7	5.9	6.9
270	106	30.3	81.5	29.3	7	5.3	30.6	86.1	28.5	6.9	5.1	32.5	85.2	29.7	5.4	7.1
271	107	28.4	82	28.8	6.9	4.8	30.3	85.9	30	6.9	4.4	29.9	83.9	29.3	5.4	6.9
272	107 × GX1135	29.8	80.3	29.3	6.9	5.3	30.7	85.5	31	6.9	4.5	30.4	85	29.6	5.3	6.9
273	GX1135	29.3	81.5	29.3	7	5.3	30.2	86.8	30.2	6.9	5.1	28.1	83.8	27.2	5.7	6.7
274	108 × GX1135	28.5	80.1	28.9	6.8	5	31.9	85.5	31.5	6.9	5.3	30.6	85.2	30.8	5.7	6.9
275	108	28.2	81.5	30.5	6.8	5.2	31.4	85.4	32.1	6.9	4.8	29.2	84.6	29.3	5.9	6.8
276	109	28.3	82.9	29	6.9	4.7	29.2	86.4	29.6	6.9	4.7	30.8	87.6	29.8	5.4	7
277	109 × GX1135	29.9	84.5	31.6	7.1	4.8	32.1	87.6	32.1	7.1	4.7	30.6	86.2	30.7	5.4	7.1
278	GX1135	28.7	79.9	27	6.9	5.5	31.4	84.4	29.7	6.9	4.5	30.4	85.4	28.5	5.5	6.9
279	110 × GX1135	29	80.6	28.9	7.1	5	31.2	86	30.9	7	5.6	28.7	85.2	25.3	5.8	6.7
280	110	27.8	79.8	29.2	7.1	5	31.2	86	31.9	6.9	4.7	29	85.5	28.1	5.9	6.8
281	111	28.7	80.9	28.6	6.8	4.8	31.6	85.8	30.7	6.9	4.7	31.2	84.6	31.5	5.5	7.1
282	111 × GX1135	28.8	80.8	29.9	6.9	5.2	30.2	85.8	28.8	6.8	4.9	30.6	85.3	31.5	5.6	7
283	GX1135	29.8	82.2	28.6	7	5.3	30.4	85.6	33	7	4.6	30.4	87.1	30.4	5.5	7
284	112 × GX1135	29.7	82.8	31.7	7	5.4	32	86.2	30.6	6.9	4.5	30.1	84	30.1	5.4	6.9
285	112	31.7	83.6	32.5	7.1	4.7	30.9	85.8	31.5	6.9	4.2	30.2	84.2	32.9	5.2	6.9
286	113	31.7	84.2	31.9	7.3	4.4	31.8	85.2	31.4	6.9	5	30.1	85.8	33.1	5.8	7.1
287	113 × GX1135	31.2	83.4	33.2	7.3	4.7	32.3	87	33.7	7.1	5.3	29	84.7	30.8	5.6	6.9
288	GX1135	29.5	81.5	32	7.2	5.1	30.2	87.6	29.7	6.9	4.9	30.1	85.5	30.5	5.6	7
289	114 × GX1135	27.9	81.3	28.9	6.9	5	30.6	87	28.3	6.9	5.4	30	83.9	31.2	5	6.9
290	114	31.5	83.2	31.7	7.2	4.8	31	85.6	31	7	4.8	30.8	85.1	32.3	5.4	7
291	115	30.3	81.9	28.3	6.9	4.5	29.8	84.2	28.1	6.8	5.1	30.8	85.8	31.6	5.6	7.1
292	115 × GX1135	29.2	79.3	28.9	7	5	30.9	85.6	29.8	6.9	5	29.3	84.6	28.5	5.5	6.8
293	GX1135	28.2	82.1	27	6.8	5.1	30.7	86.1	30.3	6.8	4.4	30.4	84.4	34.2	5.4	7
294	116 × GX1135	30.7	84.7	29.9	7	5.3	32.5	86.5	31.5	7	4.8	32.1	86.2	32.7	5.4	7.1
295	116	29.1	84.3	30.9	7	5	32.4	86.8	33.1	7.1	4.5	30.1	85.6	32.6	5.4	7
296	117	30.3	82.4	34.2	7.2	4.9	31.4	84.9	30	6.9	4.7	33.1	84.7	34.2	4.8	7.1
297	117 × GX1135	28.6	81.6	29.6	7	5	31.3	84.5	31.7	6.9	4.2	32.5	86.1	31.9	5.3	7.1
298	GX1135	30.5	84.3	30	6.9	5.3	30.5	86.7	30.9	6.9	4.9	29.9	85.7	30.8	5.6	6.9
299	118 × GX1135	30.6	84	30.2	7	4.9	32.5	86.3	32.9	7.1	4.6	31.7	86.1	31.1	5.2	7
300	118	28	81.6	24.8	6.7	5	30.3	85.2	29.1	6.8	4.4	31.6	85.5	32.2	5.2	7
301	119	28.2	83.4	28.9	6.9	5.2	31.7	86.4	30.8	6.9	4.8	31.4	87	32.4	5.4	7
302	119 × GX1135	29.2	82.5	28.3	6.9	5.3	30.8	85.9	30.6	7	5.3	31.7	86.4	33	5.3	7.1
303	GX1135	29.6	81.5	28.1	6.9	5	31.1	85.9	30.1	6.9	5.3	30	86.9	30.4	5.1	6.9
304	120 × GX1135	27.6	82.2	27	6.8	5.6	31.7	86.6	31.1	7	5.2	31.3	85.4	30.6	5.5	7
305	120	30	84.1	29.7	7	5.1	30.2	85.8	30.9	6.9	5.2	30	85.9	29.5	5.6	6.9
306	121	28.1	82.7	27.5	6.8	5.4	31.5	87	31.4	6.9	5	28.2	83.6	27.4	5.5	6.7
307	121 × GX1135	32.5	84.3	32.1	7.1	4.9	31.9	86.8	31.8	6.9	4.4	30.9	85.3	31.9	5.4	7
308	GX1135	30.1	80.2	30.9	7	5.4	30.5	86.3	31.3	6.9	5	30.8	85	30.9	5.2	7
309	122 × GX1135	30	82.7	30.2	7	5.6	29.2	86.2	28	6.8	5.5	31.7	86.4	31.5	5.6	7.1
310	122	28.9	82.9	28.5	6.8	5.3	31	86.6	29.5	6.9	5.3	29.6	86.6	30.4	5.6	6.9
311	123	28	80.7	26.5	6.6	3.3	-	-	-	-	-	29.4	85.4	28.3	5.6	6.8
312	123 × GX1135	30.3	84.6	29.5	6.9	5	-	-	-	-	-	30.5	85.9	30.4	5.6	6.9
313	GX1135	28.5	85.3	27.6	6.8	5.1	31.7	85.7	31.4	7	4.6	29.2	86.4	28.4	5.3	6.8
314	124 × GX1135	29.3	84	32.1	7	5.5	30.7	86	30.3	7.1	5.4	30.5	86.6	32	5.6	7
315	124	26.8	82.3	28.7	6.9	5.3	31	86.2	30.5	7	5.4	29.3	85.6	34	6	7.1
316	125	27.5	84.4	26.7	6.6	5.3	31	87.1	32	6.9	4.6	32.4	87.2	33.7	5.2	7.1
317	125 × GX1135	28.9	84.6	26.6	6.8	5.2	31.3	87.1	29.9	6.9	5	31.9	86.4	32.9	5.5	7.1
318	GX1135	28	83.5	27	6.9	4.9	30.8	86.3	29	6.9	4.8	29.8	85.6	29.1	5.7	6.8
319	126 × GX1135	27.1	82.8	24.4	6.6	5.1	31	84	31.6	7.1	4.7	28.8	86.1	27.8	5.2	6.8
320	126	29.4	80.9	29.7	6.9	4.7	31.9	84.7	30.7	6.9	4.3	31.5	85.3	31.4	5	7
321	127	31.1	85.2	31.9	7.1	4.7	32.9	86.8	33.7	7.1	4.3	31.5	86.2	31.9	5.1	7.1
322	127 × GX1135	30.6	82.5	31.1	7	4.8	30.9	86.3	30.7	6.9	4.9	31	86.4	30.4	5.6	7.1
323	GX1135	28.4	83	30.2	7	4.3	31.2	86	31.2	6.9	4.5	31.7	86.2	31.4	5.7	7.1
324	128 × GX1135	31.4	84.6	30.1	7	4.1	31.5	87	30.5	6.9	4.7	31	85.6	31.7	5.2	7.1
325	128	31.3	84.8	30.6	7.1	3.5	32.1	86.3	30.7	6.9	4.6	31.8	86.6	31.3	5.4	7.1
326	129	30.3	83	30.8	7	3.7	32.2	85.2	32.7	6.9	4.1	31.4	86.2	30.1	5.2	7.1
327	129 × GX1135	31.5	85.5	30.9	7	4.5	31.1	84.7	30.9	6.9	4.5	31.3	86	30.5	5.4	7
328	GX1135	29.7	85	29	7	4.7	30.9	85.6	28.6	6.9	5.1	29.6	85.2	30.5	5.4	6.9
329	130 × GX1135	30.4	83.5	32.2	7	4.3	30.3	85.5	29.4	6.9	5	30.6	85.3	30.4	5.7	7
330	130	30.8	81.6	31.8	7.1	4.3	30.4	86.8	31.7	6.9	4.4	29.9	85.8	30.4	5.6	7.1
331	131	31.5	85.6	32.9	7	4.4	31.5	88.1	32.9	7.1	5.1	30.9	83.3	32	5.7	7.1
332	131 × GX1135	29.9	83.6	29.6	6.9	4.6	32	86.3	30.7	7.2	4.8	30.1	83.3	30.9	5.7	7
333	GX1135	28.9	82.7	30.5	7	4.5	32	85.6	32.5	7.1	4.5	32.1	84.3	32.4	5.5	7.2
334	132 × GX1135	27.1	84.4	27.6	6.8	4.8	31	85.9	33.2	7.1	4.4	31.2	83.6	31.3	5.7	7.1
335	132	29.5	81.6	29	6.8	3.3	29.2	85.1	29.3	6.8	4.5	30.6	82.5	31.5	5.4	7
336	133	31.7	85	31.9	6.9	3.6	29.7	86	28.8	6.8	5.2	30.7	83.4	30.7	5.6	7
337	133 × GX1135	31	82.8	28.6	6.9	5	31.1	85.4	32.3	7	4.4	30.4	82.4	30.3	5.5	6.9
338	GX1135	28.7	82.1	26.7	6.8	5.1	30.9	86.8	29.5	6.9	4.8	29.9	80.8	30.8	5.3	6.9
339	134 × GX1135	30	84.5	34.1	6.9	4.2	32.2	85.8	31.7	7	5.2	30.5	80.1	31	5.7	7
340	134	27.7	85.3	28.9	6.8	5.6	32.1	85.5	30.1	6.9	4.8	31.1	84.1	29.8	5.5	7
341	135	29	83.9	28.2	6.6	4.4	31.7	86.3	30.7	6.9	4.6	31.6	82.4	32	4.9	6.9
342	135 × GX1135	30.7	83.2	33.6	7	4.1	31.8	87	30.9	6.9	4.4	32.1	84	32.7	5.3	7.1
343	GX1135	28	84.1	27.9	6.8	5.1	29.4	85.6	29.2	6.9	4.7	32.6	84.1	33	5.5	7.2
344	136 × GX1135	29.1	83.9	27.3	6.7	4.4	31.9	86.2	32	7.1	4.8	30.2	83.9	32	5.5	7
345	136	28.2	83.7	28.2	6.7	4.7	30	84.1	30.9	6.9	4.6	30.5	83.3	28.8	5.2	6.8
346	137	27.5	83.8	26.4	6.7	5.2	30.3	85.6	30.2	6.9	4.4	30.8	85.1	31.1	5.6	7
347	137 × GX1135	28	84.6	29.3	6.9	5.4	31.2	86.2	29.8	7.1	4.9	30.7	83.4	29.5	5.6	7
348	GX1135	25.9	82.3	25.7	6.7	5.6	30.2	87.5	31.9	6.9	4.1	30.3	83.1	30.3	5.4	7
349	138 × GX1135	27.1	84.7	27.6	6.7	5.3	31.3	85.1	30.9	7.1	5.1	34	85.1	33.2	5.3	7.3
350	138	28.4	85.5	30.4	7	4.8	32.4	86.1	31.9	7	5.1	32.4	84.6	32.1	5.4	7.1
351	139	28.3	83.3	29.4	6.9	4.8	31.8	86.7	31.2	7	4.7	31.7	82.4	32.1	5.5	7.1
352	139 × GX1135	28.8	84.1	28.7	6.8	4.8	32.3	86	30.5	7.1	5.2	30.7	84.3	33.9	5.3	7.1
353	GX1135	27.7	82.6	26.3	6.9	5.4	31.4	86.1	29.8	6.9	4.7	31.7	84.4	30.3	5.3	7.1
354	140 × GX1135	29	83.6	28	6.9	4.3	31.5	86.7	31	7	4.7	29.6	83.4	31.5	5.5	7
355	140	27.9	83.5	29	6.8	4.9	30.4	87.2	30.5	6.9	4.8	31.9	84.2	31.2	5.4	7.1
356	141	28.9	84.5	29.3	6.8	4.7	30.6	84.8	32.7	7	4.3	31.2	85.3	30.1	5.8	7.1
357	141 × GX1135	27.8	85.1	29.3	6.8	4.8	31.1	86	31.8	7	4.6	30.5	84.4	30.4	5.6	7
358	GX1135	27	82.8	27.3	6.7	5.5	31.5	86.7	32.4	7	4.7	30.2	83.6	30.2	5.2	6.9
359	142 × GX1135	27.2	83.7	25.7	6.8	5.6	32.1	87.2	30.4	7.1	4.9	30.5	82.9	28.5	5.5	7
360	142	28.1	84.5	30.5	6.9	4.7	30.6	86	29.7	7	5	30.3	82.9	30.6	5.6	6.9
361	143	28.2	83.9	25.5	6.8	4.7	28.9	87.2	30.2	7	4.2	30.1	84.8	29.7	4.8	7
362	143 × GX1135	28.6	82.6	28.1	6.9	4.6	29.8	86.2	29.3	7.1	4.6	29	84.6	27.1	5.2	6.8
363	GX1135	29.3	84.9	30.5	6.9	4.9	31.2	85.9	29.6	6.9	4.9	31.8	84.4	31.8	5.5	7.1
364	144 × GX1135	26.4	81.3	23.9	6.6	5.1	31.2	85.7	30.2	7	4.6	29.7	83.2	30.7	5.4	7
365	144	30.4	86	28.6	6.9	4.7	30.6	87.3	29.9	6.9	4.7	29.9	84.3	30.2	5.2	7
366	145	29.7	82.3	28.5	7	4.8	31.9	84.7	30.4	7.1	4.7	31.7	84.8	31.9	5.2	7.1
367	145 × GX1135	-	-	-	-	-	32.4	85.5	32	7.1	4.8	30.8	84	31.2	5.5	7.1
368	GX1135	28.3	83.4	26.5	6.8	4.9	31.1	85.3	29.8	7	5	30.1	85.4	30.9	5.4	6.9
369	146 × GX1135	30.6	85	32.3	7	3.5	31.1	84.7	32.7	7	4.9	31.4	85.4	32.4	5.3	7.2
370	146	28.9	83.3	31.2	6.9	4.3	32.7	86.8	31.5	7.1	4.7	30.8	85.1	29.4	4.9	7
371	147	30.8	83.4	32.8	6.9	3.4	31.2	84.9	31.9	7	4.4	32.6	82.6	33.3	4.7	7.1
372	147 × GX1135	30.3	84.8	30.4	7	4.7	32	86.5	30.1	7.1	5	30.3	85.8	31.6	5.5	6.9
373	GX1135	29.7	85.2	31	7	4.8	-	-	-	-	-	31.2	84.4	34.4	5.2	7.1
374	148 × GX1135	31	85.7	31.2	7.1	4.4	31.1	85.5	32	7	4.3	31.9	83.7	32.2	5.5	7.2
375	148	32	85.5	33.7	7.1	4.3	30.9	84.2	32.6	7	4.1	31	85	32.1	5	7.1
376	149	30.5	86	32.3	7	4.8	30.4	84.3	31.8	7	4.5	31.1	85.8	32.8	5.3	7.2
377	149 × GX1135	31.8	85.3	31.8	6.9	4	30.7	85.3	30.9	6.9	4.7	30.6	84.7	31.2	5.3	7
378	GX1135	29.3	85.1	30.5	6.9	4.3	28.8	86.1	30.5	7	5.2	30.1	82.9	31.5	5.6	7.1
379	150 × GX1135	30.2	85.7	31.1	7	4.9	31.7	86.2	30.6	7	5.1	29.8	84.9	31.1	5.6	7
380	150	28.6	81.8	30.6	6.8	4.6	30.6	86.5	31.9	6.9	4.5	30.1	84.1	32.2	5.3	7
381	151	28.3	84.5	29.4	6.8	5.4	29.7	86.7	32.2	7	5.2	30.2	85.8	31.8	5.8	7
382	151 × GX1135	29.4	85.1	28.7	6.9	5.2	31.9	86.7	30.8	7	5	30.6	84.7	31.2	5.5	7.1
383	GX1135	30.7	85.5	30.6	7	4.6	29.4	87.4	29.1	6.9	4.9	29.8	85.8	31.6	5.2	7.1
384	152 × GX1135	30	84.5	30.6	7	4.6	31.4	87.1	30.8	7	4.8	32	85.2	32.8	5.4	7.2
385	152	28.3	83.9	29.1	6.7	4.6	31.7	85.2	31.4	6.9	4.3	32.9	85	34	5.2	7.2
386	153	29.4	82.7	29.4	6.9	5.5	30	86.3	31.3	7	5.3	31.3	83.7	34.9	5.3	7.1
387	153 × GX1135	28.3	84.2	29.7	6.9	4.9	30.5	86.5	30.4	6.9	4.7	29.7	85.5	31.4	5.8	7
388	GX1135	27.8	82.9	26.6	6.9	5.4	30	87	29.7	7	5.4	28.5	85.7	28.4	5.4	6.8
389	154 × GX1135	28.4	80.3	26.7	6.7	5	31	86.9	29.3	7.1	5.2	29.6	85.1	29.5	5.5	6.9
390	154	28.3	81	26.3	6.7	3.8	30.9	86.3	30.4	6.9	4.8	30.3	83.6	28.2	5.7	7
391	155	28.7	84.8	31.2	7.2	4.9	32.5	86.4	30.1	7	5.5	30.6	83.8	30.6	5.5	7.1
392	155 × GX1135	27.4	85.2	28.6	6.9	5.5	30.4	83.7	31.6	7	5.3	28.6	83.5	28.4	5.8	6.8
393	GX1135	29.6	84.5	27.7	6.9	5.1	30.4	85.6	30.1	6.9	5.4	30.8	85	30.3	5.7	7.1
394	156 × GX1135	27	81.5	25.7	6.8	5.1	30.6	84.5	29.4	6.9	4.9	30.7	84.8	31.9	5.8	7.1
395	156	28.3	82.8	29.5	7	4.5	29.8	86.3	30.1	6.9	5	29.2	84.4	27.8	5.5	7
396	157	30.8	84.5	31.7	7.1	4.6	31.8	86.2	32.5	7.1	4.5	31.1	85.4	31.4	5.1	7.1
397	157 × GX1135	31.6	85.9	30.5	7	4.7	31.3	85.5	30.1	7	4.9	30.3	84.1	31.6	5.5	7.1
398	GX1135	30.4	83.8	32.7	7	4.7	31.1	86.8	31.3	7.1	4.8	31.1	87.3	30.2	5.3	7.1
399	158 × GX1135	28.2	84.6	29	6.9	5.2	31.9	87	31.6	7	5.5	30.2	85.3	30.1	5.5	6.9
400	158	29.6	83.3	32	6.9	3.9	31.5	86.2	32.7	7.1	5.1	30.6	86.2	32.5	5.2	7
401	159	29.4	81.9	30.7	7	4.7	31.1	85.6	31.1	6.9	4.4	30.9	85.6	29.6	5.4	7
402	159 × GX1135	27.4	85.3	27	6.7	5.4	31.2	85.2	31.1	7	4.5	30.2	86.2	30.5	5.6	7.1
403	GX1135	28.2	83.1	27.3	6.9	4.9	30.8	87.9	31	7	4.4	31	85.4	31.8	5.6	7.1
404	160 × GX1135	28.1	83.2	30.1	7	5.2	29.8	86	30.3	6.9	4.4	30.3	86.2	30.9	5.8	7
405	160	26.5	81.2	24.9	6.6	5.3	30.6	83.2	30.9	7	5.3	28.1	84.5	27.1	6.1	6.7
406	161	32.2	85.6	33.3	7.2	4.6	31.6	86.3	33.3	7.1	4.3	32	85.4	31.5	5.1	7.1
407	161 × GX1135	27.9	81.5	30.6	7	4.6	31.6	86.9	30.5	7	5	31.3	85.2	30.5	5.4	7.1
408	GX1135	29.6	86.5	29.2	7	4.9	30.6	86.6	31.2	7	4.7	30.6	84.5	31.3	5.1	7
409	162 × GX1135	28.8	83.9	29.1	6.9	5	30.8	86.3	31.5	7	5	28.1	82.4	27.8	5.6	6.7
410	162	27.9	83.8	28.6	6.8	5.2	28.5	87.2	30.6	6.9	4.6	27.8	83.9	27.1	5.6	6.6
411	163	31.4	83.4	34.3	7	4.3	30.7	84.8	34.5	6.9	4.6	32	83.6	34.5	4.7	6.9
412	163 × GX1135	32.7	85.7	33.4	7	4.6	30.8	84.5	33.2	6.9	4.1	30.9	84.2	32.1	5.4	7
413	GX1135	30.1	79.9	30.8	6.9	3.1	28.3	84	30.5	7	5.1	30.9	85.7	31.1	5.3	7
414	164 × GX1135	31.3	85.4	30.1	7	4.8	31.3	86.4	31.2	7	4.8	29.7	84.2	29.3	5.4	6.9
415	164	31.8	85.7	31.8	7	4.5	32.7	86.3	34.2	7.1	4.3	29.8	85.3	32.5	5.3	6.9
416	165	31	80.7	31	6.9	4.8	32.8	85.3	33.4	7.1	4.3	32	86.3	34.9	4.9	7.1
417	165 × GX1135	31.6	84.3	32.1	7	4.3	34.2	84.5	33.1	6.9	3.9	29.8	85.9	31.9	5.5	7
418	GX1135	30.2	84	34.3	7	4.1	30.2	83.8	31.5	6.9	4.6	29.4	84.1	30.3	5.5	6.8
419	166 × GX1135	30.6	83.8	29.1	6.9	4.9	30.4	84	29.7	6.9	4.5	30.6	83.6	31.9	5.7	7
420	166	31.3	86	30.3	7.1	4.2	30	84.9	27.8	6.9	5.1	29.2	84.3	27.1	5.6	6.7
421	167	29.3	85.1	28.8	6.9	5.3	28.4	85.4	28.2	6.8	4.9	27.4	84.8	27.4	6	6.6
422	167 × GX1135	29.2	85.9	31	7	4.9	29.8	87.3	29.1	6.9	5	29.7	84.8	30.2	5.5	6.8
423	GX1135	30.2	84.5	28.2	6.9	5	30.8	85.4	30.4	7	5	30.7	86.1	31.5	5.5	7
424	168 × GX1135	29.7	85.2	31.1	6.9	3.9	30.8	86.9	29.5	6.9	4.9	30.8	85.8	30.3	5.5	7.1
425	168	28.5	82.9	29.1	7.1	4.2	29.9	84.8	29.2	7	4.8	29.3	85.6	29.1	5.6	7
426	169	28.8	86.2	33.1	6.9	4.4	30.8	86.2	30.5	6.9	5.1	31.1	85.5	31.4	5.4	6.9
427	169 × GX1135	28	85	27.9	6.8	4.6	29.6	86.1	30.6	6.9	5.2	30.2	84.5	30.8	5.6	6.9
428	GX1135	28.9	85.7	30	6.7	3.7	29.3	84.5	28.5	6.8	4.5	29.4	84.8	30.6	5.5	7
429	170 × GX1135	29.7	83.8	28.1	6.9	4.7	31	85.1	30.6	6.9	4.9	29.6	84.8	30.4	5.4	6.9
430	170	30	83.6	30.1	7	4.8	31.6	86	30.6	6.9	4.5	31.8	85.3	32.8	5.5	7.1
431	171	27.8	84.5	29	6.9	5.2	31.7	85.7	30.8	7	4.7	32.1	85.2	33	5.3	7.1
432	171 × GX1135	28.5	83.4	30.3	6.9	4.8	31.5	84.8	30.7	7	4.6	30.2	84.5	31	5.6	7
433	GX1135	29.7	84.9	31.3	7	4.1	30.3	85.6	29.5	7	5.2	30.5	85.6	29.5	5.5	6.9
434	172 × GX1135	27.3	84	27	6.9	5.2	30.7	87	30.6	7	5	29.2	84.9	29.4	5.6	6.9
435	172	26.2	83.4	24.8	6.7	5.5	29.8	85.5	28.5	6.9	4.6	28	83.6	29.8	5.6	6.8
436	173	-	-	-	-	-	31	85.2	31.4	7	4.8	30.1	87.7	29.1	5.9	7
437	173 × GX1135	-	-	-	-	-	30.8	86.6	31.9	7.1	4.6	31	86.4	33.2	5.6	7.1
438	GX1135	28.6	82.9	30.3	6.9	4.2	30.6	85.8	30	7	5	29.3	85.3	31.1	5.7	6.9
439	174 × GX1135	31	85.9	30.9	7.1	4.6	32.6	86.5	31.9	7	4.5	33	87.1	32.8	5.3	7.2
440	174	29.8	84.4	31	6.9	4.3	33.2	85.5	32.5	7	4.7	31.4	85.9	32.8	5	7
441	175	27.3	82.2	29.8	6.8	4.8	30.4	85.2	29.2	6.9	4.6	29.2	84.4	29.6	5.4	6.9
442	175 × GX1135	29.8	84.1	28.3	7	4.8	27.2	83.2	27.4	6.9	5.3	29.3	85.6	30	5.6	6.9
443	GX1135	28.8	83.2	30.5	7	4.8	31.5	87	31.7	7	4.3	28.7	85.9	29.1	5.3	6.8
444	176	28.3	84.8	30.3	6.8	4.9	32.7	84.6	33.4	7.1	4.7	32.1	86.3	32.5	5	7
445	176 × GX1135	27.7	84.2	29.1	6.9	5.3	30.8	84.7	30.2	7	4.3	30	84.5	32.3	5.2	6.9
446	177	28	84	27.5	7	5.7	31.2	85.9	29.7	7.1	5	30.5	87	31.2	5.7	7
447	177 × GX1135	27.3	85	29.9	6.8	5.5	30.2	86.6	31.6	7	4.9	32	87.1	33.6	5.1	7.1
448	GX1135	26.3	80.4	25.9	6.9	5.1	30.9	85.2	29.2	6.9	5.3	31	85.6	30.2	5.3	7
449	Female parent	27.4	84.5	27.5	5.3	6.7	31	85.9	31.3	7	5.1	29.6	85.2	29.8	5.6	6.9
450	F1	27.5	85.4	27.6	5.2	6.9	31.3	87.2	31.9	7.1	5	30.3	86.6	29.3	5.6	6.9
451	Male parent	27.8	86	34	3.8	6.8	30.1	86.9	30.1	7	4.6	29.9	86	30.9	5.5	6.8
452	Control competition	28.8	85.9	31.2	5.1	6.9	31.2	87.1	31.8	7	5.4	29.6	86.4	29.2	5.5	6.8
453	001	29.2	84.7	31.3	6.9	4.5	28.8	84.3	29.4	6.9	5.3	29.5	84.9	32.7	5.8	7
454	001 × GX1135	29.8	84.8	29.6	7	4.9	31.8	86.1	31.4	7	4.8	30.4	87.4	30.4	5.9	6.9
455	GX1135	29.4	84.7	28.6	7	4.8	31.6	86.8	32.3	7	4.7	30.3	86.2	30	5.4	6.9
456	002 × GX1135	28.2	83.7	32.4	7.1	5.2	30.6	85.4	31.5	7	4.6	29.6	85.8	28.9	5.7	6.8
457	002	30.5	84.5	31	7	4.6	31.9	87	32.8	7	4.2	29.9	85.7	30.8	5.3	6.9
458	003	31.6	84.2	33.4	6.9	4	32	85.8	30.1	6.9	5	29.5	84.9	30.2	5.5	6.8
459	003 × GX1135	31	85.4	30.2	6.9	4.9	31.6	85.1	29	6.9	4.9	31	85.6	32.2	5.4	7
460	GX1135	31.1	85.2	32.8	6.9	4.3	29.7	85.7	30.4	7	4.5	31.2	87.2	31.3	5.5	7
461	004 × GX1135	32.2	86.5	33.7	7	4.2	31.5	85.5	31.9	7	4.6	29.3	84.6	30.1	5.6	6.9
462	004	30.4	85.6	31.1	6.8	4	32	87.4	32	7	5.2	30.9	85	31.7	5.5	6.9
463	005	30.1	86.7	30.5	7	4.8	31	86.7	29.4	7.1	5.2	30.8	86.2	30	5.7	7
464	005 × GX1135	29.8	85	29.8	6.9	4.3	31.9	86.4	30.5	7.1	5.3	31.5	84.3	30.3	5.6	7.1
465	GX1135	29.5	86	29.9	7	4.2	30.6	83.6	32.7	7	4.6	30.5	86.5	30.1	5.3	7
466	006 × GX1135	29.6	83.8	28.4	7	4.5	31.2	85.7	30.3	7	4.8	30.2	86.7	30.7	5.4	7
467	006	29.4	85.8	30.8	7	4.4	-	-	-	-	-	31	85.3	29.8	5.2	7
468	007	28.3	83.5	31.6	7	3.7	29.1	85.7	27.8	6.9	5.3	30.5	82.8	30.7	5.6	7
469	007 × GX1135	29.2	85.7	30.8	7	5.3	30.5	85.8	30.7	7	5	30.2	84.9	29.2	5.6	6.9
470	GX1135	29.1	86.3	30.8	7.1	5.4	30.9	86.1	30.9	7	4.6	30.4	84.6	31.9	5.6	7
471	008 × GX1135	29.7	86.4	31.4	6.9	4.3	31.7	86.5	34.1	7.1	4.6	31	85.4	32.8	5.5	7
472	008	30.5	84.2	33.5	7.2	5.2	31.8	87.6	33.9	7.2	4.3	30.5	85.6	30.7	5.5	6.9
473	009	30	85.1	28.6	6.9	5.2	31.8	85.8	31.5	7	5	32.3	85.1	33.5	5.6	7.1
474	009 × GX1135	28.1	83.6	28.2	6.8	5	32.2	87.1	30.6	7	4.9	29.5	83.7	29.6	5.6	6.9
475	GX1135	28.1	82.7	28.2	7	4.9	30.6	85.6	28.8	6.9	4.7	30.4	84.4	30.6	5.4	7
476	010 × GX1135	29.1	80.9	29.7	6.9	5.3	31.5	86.1	32	6.9	4.6	33.4	84.5	34.5	5.5	7.3
477	010	28.8	85.5	33.9	7.2	5.6	31.8	85	36.2	7	4.2	31.8	86.9	34.9	5.8	7.2
478	011	27.1	81.3	29.1	7	5.4	29.5	86.4	29.2	6.9	4.4	30	85.5	32.7	5.4	7.1
479	011 × GX1135	28.1	83.5	29.9	6.9	5.2	31.4	86.3	30.6	7	5	30.5	85.5	29.3	5.4	6.9
480	GX1135	26.9	82.2	28.4	6.9	5.1	30.8	84.6	31.4	7	4.7	31.2	84.8	31.1	5.4	7
481	012 × GX1135	27.6	83.6	29.2	7	5.2	31.1	87	30.7	6.9	4.7	31.2	85.8	30.7	4.9	7
482	012	28.9	83.9	30.4	7	4.4	31.6	86.3	29.9	7	5	31.3	86.7	31.8	5.3	7
483	013	29.2	84.8	30.4	7.1	4.8	30.9	85.8	30.9	7	4.6	31.6	85.7	30	5.3	7
484	013 × GX1135	28.4	82.3	27.3	7	5.1	31.3	85.7	29.5	6.9	4.9	31.5	87.4	31.2	5.4	7
485	GX1135	28.3	82.5	27.1	6.9	5.2	30.5	86.5	30.7	7	5	30.9	85.7	30.8	5.1	7
486	014 × GX1135	30.5	84.6	31.2	7.1	5.1	32.1	85.8	30.4	7	4.6	32.5	85.4	32.6	5.5	7.1
487	014	29.7	85.8	30.8	6.9	4.5	32.8	86.3	31.4	7	4.9	30.9	86.4	32.9	5.4	7.1
488	015	28.5	85.1	29.3	7.1	5	32.1	86	32.3	7	4.4	32.6	85.4	32.9	5.1	7.2
489	015 × GX1135	28.5	83.4	29.3	7	5.2	31.9	85.8	31.4	7	4.7	31.9	85.3	31.8	5.1	7.1
490	GX1135	28.6	84.5	30.5	7	5.1	-	-	-	-	-	30.6	85.3	31.2	5.7	7
491	016 × GX1135	30.3	83.1	32.4	7	4.6	31.7	86.8	30.9	6.9	4.7	30.7	86.3	30.8	5.3	6.9
492	016	29.7	83.8	33.8	7	4.4	31.7	85.9	33.9	6.9	3.9	30	85.6	31.9	5.3	6.9
493	017	28.6	83.7	32.6	6.9	5	30.3	85.6	31.9	7	4.8	28.6	85.3	30.5	5.5	6.8
494	017 × GX1135	29	86.1	33.3	7.1	5.1	31.6	86.5	30.7	7	5.3	31.2	86.4	31.3	5.6	7.1
495	GX1135	27.4	83.8	28.3	6.8	4.6	31	85.7	31.1	7	4.8	31.1	85.9	30.6	5.4	7
496	018 × GX1135	28.8	83.6	31.9	7	4.9	31.7	86.9	30.8	6.9	4.4	30.5	84.2	28.5	5.5	7.1
497	018	30.5	83.7	33	7	4.1	31.2	85.3	31.1	6.9	4.6	31.2	86.4	31	5.4	7.1
498	019	29.2	85.5	31.8	6.9	5	30.5	86.3	29.1	6.9	5.2	29.5	84.9	31.8	5.4	6.9
499	019 × GX1135	29.3	85.4	31	7	4.9	30.1	83	30	6.9	5.2	30.9	85.8	33.3	5.5	7.1
500	GX1135	28.4	86.5	28.4	6.9	4.9	29.5	86.7	29.5	6.8	3.7	31.1	85.7	29.7	5.5	6.9
501	020 × GX1135	-	-	-	-	-	32.4	85.4	32.9	7	4.5	33.1	85	31.8	5.4	7.1
502	020	31.2	84.7	34.4	7.2	3.7	32.2	86	32.3	7	4.4	32.6	85.6	33.2	4.9	7.1
503	021	30.1	87.7	31.7	7	4.5	31.5	85	31.6	7.1	4.8	31.5	86	31.6	5.2	7
504	021 × GX1135	29.7	85.7	29	7	4.1	31.2	86.5	30.9	7	4.7	31.7	85.8	32.6	5.3	7.1
505	GX1135	28.3	83.7	31.9	6.9	3.6	29.9	86.4	30.1	6.9	4.7	31.6	87.2	31.9	5.2	7.1
506	022 × GX1135	29.1	86.3	29.9	7.1	4.6	31.8	86.1	31.6	7	4.9	31.6	86.8	32.1	5.1	7.1
507	022	29.7	85.6	30.6	7.1	4.3	33.8	86.8	33.8	7.2	4.5	33.9	86.5	34.8	4.9	7.2
508	023	28.7	85.2	29.6	6.8	3.4	31.3	87.2	32.3	6.9	4.5	31.3	87.1	30.2	5.1	7
509	023 × GX1135	31.2	85.7	34.3	7.1	4.2	32.3	87	31.9	7.1	4.7	33	86.8	31.9	5.3	7.2
510	GX1135	31.1	84	30.1	7	4.4	30.6	86.4	30.1	7	5.3	30.3	85	31.3	5	7
511	024 × GX1135	29.6	85.1	28.7	7	4.8	30	85.7	29.9	7	5.2	31.7	86.6	30.8	5.8	7
512	024	29.7	84.6	26.3	7	5.1	29.1	86.2	28.3	6.8	4.8	30.6	83.8	29.7	5.7	7
513	025	28.6	84.6	27.4	6.9	4.8	30.9	85.8	29.7	7	5.6	31.1	85.7	29.9	5.7	7.1
514	025 × GX1135	30	83.6	29.5	7	4.4	30.4	86.4	28.9	6.9	5.4	31.1	83.6	30.1	5.6	7
515	GX1135	29.3	82.4	28.8	6.9	4.9	30.1	86.7	29.3	6.9	5.3	30.6	85.5	30.9	5.4	7
516	026 × GX1135	31	84.9	31.6	7.1	4.7	31.5	87.6	33	7.1	4.8	32.4	85	32.2	5	7.1
517	026	29.8	84.6	30.1	7	4.7	30.2	86	29.8	7	5.2	31.9	86.5	31.7	5.5	7.1
518	027	29.1	86	29.8	7	4.9	32.1	87	29.9	7.1	4.6	32.7	84.5	31.7	5	7.2
519	027 × GX1135	28.1	83.5	28	6.8	4.7	32.5	87.1	29.9	7	5.2	31.8	85.5	30.9	5.4	7.1
520	GX1135	28.6	84.6	28.4	6.7	4.3	29	84.2	28.9	6.8	5	31.6	85.4	32.4	5.2	7
521	028 × GX1135	28.6	85.3	29.5	7	4.8	31.2	85.9	32	7	4.6	32.7	84.5	31.4	5.2	7.1
522	028	30.8	86	30	7	4.3	33.1	89.3	32.9	7.1	4.5	32.8	84.7	32.2	4.4	7.1
523	029	30.6	86.9	28.6	7	4.7	33	86.8	29.3	7.1	4.7	32.7	86	30.2	5	7.1
524	029 × GX1135	28.5	85.3	29	6.9	5.3	31.3	85.5	31.6	7	4.9	31.1	84.3	32.1	5	7
525	GX1135	27.8	82.5	26.9	6.7	4.7	31.3	86.5	31.5	6.9	4.8	31.6	83.8	31.2	5.4	7
526	030 × GX1135	29.4	84.9	29.1	6.9	5.2	28.8	85.3	28.9	6.8	5.2	29.6	81.9	29	5.6	6.9
527	030	28.7	83.7	32.1	7	4.2	30	85.5	31.6	7	4.8	33.4	84.2	33	5.7	7.2
528	031	28.6	84.1	30.3	6.8	5.1	29.2	84.8	29	6.9	5.7	30.1	82.8	31.1	5.9	7
529	031 × GX1135	31.1	86	32.5	7	5	31.7	85.9	31.4	6.9	4.6	32.5	84.6	30.8	5.5	7
530	GX1135	30.2	84.8	29.8	7	4.9	29.5	86.7	29.6	6.9	4.8	31.8	84.3	30.2	5.5	7
531	032 × GX1135	30.6	85.6	30	7.1	4.8	32.2	86.2	31.9	7.1	5.3	30.2	83.8	31.3	5.1	7
532	032	29.7	84.7	30.3	6.9	4.9	29.5	86.5	31.1	7	5.1	31.1	83.2	31.8	3.6	6.9
533	033	29.3	85.5	29.8	6.8	4.6	31.1	85.9	30.8	7	4.6	32.3	84.3	34.2	4.8	7
534	033 × GX1135	26.9	82.5	28.6	6.8	5.5	29.6	85.9	28.2	6.9	5.1	31.9	83.3	32.8	5.7	7.1
535	GX1135	27.2	81.2	28.1	6.9	5.1	30.2	88	30.3	7	5.4	31.3	84.3	32.2	4.2	7
536	034 × GX1135	28.1	84.8	30.4	6.9	4.8	30.3	84	29.4	6.9	5.1	32	84.6	29.3	5.7	7
537	034	28.6	81.7	26.4	6.9	5.2	31.3	86.8	29.5	7	5.3	31.9	84.7	29.2	5.6	7
538	035	30.2	85.1	27.9	6.8	4.8	30.8	86.4	28.5	6.9	5	32.3	85.6	33.6	4.9	7
539	035 × GX1135	29.8	84.2	30.7	6.8	3.4	30.1	86.3	28.8	6.9	4.8	32	84.4	31.9	5.3	7
540	GX1135	29.1	84.7	28.8	7	5.1	30	85.5	29.3	7	5.3	31.7	85.7	31.2	5	7
541	036 × GX1135	28.9	83.5	30.8	6.9	4.2	30.1	85.8	29.7	7	4.8	30.5	85.2	28.5	5.5	6.9
542	036	30.8	85.5	32.4	7	4	29.7	85.4	28.4	6.9	4.6	30.2	85	28.8	5.4	6.9
543	037	29.4	85	30.1	7.1	4.2	29.8	86.2	29.8	7	4.6	31.4	84.8	29.9	5.7	7
544	037 × GX1135	29.6	84.9	30.9	6.9	4.5	30	86.4	29.7	7	5.2	29.3	82.3	29.5	5.4	6.9
545	GX1135	29.7	86.1	29.1	6.9	3.9	30.8	85.7	29.5	6.9	4.9	30.2	83.3	29	5.6	6.9
546	038 × GX1135	28.3	83.2	25.8	6.8	4.6	31.4	86.4	31.6	7	4.7	29.6	84.5	30.1	5.5	6.9
547	038	28.6	83.7	29	6.8	4.2	29.6	84.7	29.2	6.9	4.8	28.6	83.3	27.5	4.5	6.8
548	039	29.3	84.3	27.6	6.9	4.9	31.1	86.4	31.8	7	4.4	29.7	83.1	29.5	5.2	6.8
549	039 × GX1135	30.7	86.2	31	7.1	4.8	31.4	87.5	29.7	6.9	4.5	29.5	85.1	29.1	5.2	6.9
550	GX1135	30.2	85.2	30.4	6.9	4	30.3	86.8	30	7	4.4	30	84.7	31	4.9	6.9
551	040 × GX1135	30	85.3	30.9	7.1	4.9	30.8	84.8	30.3	7	5.1	29.7	85.4	31	5.5	7
552	040	29.1	84.5	30.4	7	4.7	-	-	-	-	-	30.8	84.1	30.8	5.4	7
553	041	29.4	83.9	29.4	6.9	4.1	-	-	-	-	-	30.7	84.2	30.6	5.2	7
554	041 × GX1135	29.2	85.3	29.9	6.9	4.4	31.2	87.1	30.3	7	5	31.6	85.1	30.1	5.6	7.1
555	GX1135	28.9	83.1	29.9	7	5	31.4	85.8	30.7	7	4.8	31.8	83.7	33.5	5.6	7.2
556	042 × GX1135	30.8	86.5	30.4	7.1	5	30.4	85.9	30.8	6.9	4.2	32.9	84.4	31.3	5.5	7.2
557	042	28.1	83.1	27.5	7	5.2	31.4	86.7	31.2	7.1	4.9	31.4	85.2	29.8	6	7.1
558	043	29.9	84.2	33.2	7.2	4.9	31.7	87	31.1	7	4.9	32.5	85.3	33.2	5.4	7.2
559	043 × GX1135	28.3	81.6	30.5	6.9	4.1	31	87.5	31.9	7	5.1	32.7	84.3	31.9	5.3	7.1
560	GX1135	29.2	84.4	28.6	7	4.9	30.8	86.4	31.3	7	4.5	31.5	84.2	31.9	5.3	7.1
561	044 × GX1135	29	82.8	29.3	6.9	4.7	30.3	86.6	30.1	6.9	4.7	32.2	84.4	34.8	5.3	7.2
562	044	29.2	82.7	30.1	6.9	5.1	30.2	87.6	29.9	7	5.2	30.8	85.4	30.5	5.5	7.1
563	045	28.3	82	27.7	6.9	4.7	32.2	86.3	30.1	7	5.3	31.6	84.7	32.3	5.7	7.1
564	045 × GX1135	30.4	86.3	33.1	7	4	31.9	86.3	31.1	7	4.7	31.5	85.7	32.6	5.3	7.1
565	GX1135	31.3	85.6	31.6	7.1	5.3	30.7	86.1	30.5	6.9	4.5	30.3	82.9	29.4	5.3	6.9
566	046 × GX1135	28.4	83.2	27.8	6.8	4.8	30.6	86	29.5	6.9	5	31.7	84.5	32.1	5.2	7.1
567	046	28.2	82.1	28.9	6.9	4.6	30.7	86.6	31.8	7.1	4.5	32.8	85.9	32.5	4.7	7.1
568	047	28.6	82.7	30.3	6.9	4.2	30.5	88.3	30.3	6.9	4.3	31	86	30.2	5.1	7
569	047 × GX1135	27.5	83	29.1	7	5.1	31.4	87.5	29.4	6.9	4.6	31.5	85.3	32.2	5.2	7
570	GX1135	29.1	82.2	29.7	6.9	4.3	30.4	87	28.7	6.9	5.1	31	85.2	31.2	5.2	7
571	048 × GX1135	27.7	82.2	30	6.9	5	31.4	86.8	29.2	7	5	31.3	83.3	31.6	5.4	7
572	048	30.8	84.9	33	7	4.8	31.4	84.7	28.5	6.9	5.1	32.6	84.1	31.6	5.3	7
573	049	30.2	84.9	32.7	7	4.5	32.2	87.1	35.4	7.3	4.7	30.6	84.3	31.9	5.3	7
574	049 × GX1135	30.8	84.8	30.8	7.1	4.5	31.2	88	29.5	6.9	4.8	30.5	84.1	32.8	5.2	7
575	GX1135	29	84.2	28.6	6.9	4.8	31.2	85.7	30.8	7	5.4	30.9	86.2	31.8	5.5	7.1
576	050 × GX1135	28.5	85.1	30.1	6.9	4.8	32.4	87	31.6	7	4.8	32.1	85.1	33.3	5.6	7.2
577	050	28.2	83.6	28.2	6.7	5.1	28.6	85.5	28.4	6.7	5.2	29.3	83.5	28.2	5.5	6.8
578	051	29.3	85.4	32.9	6.9	4.7	31.7	84.9	32.7	6.9	4.1	33.4	82.5	35.5	4.4	7.1
579	051 × GX1135	27.5	81.4	30.6	6.8	4.9	33.9	87.9	36.1	7.1	4.1	32.5	85	36	5.4	7.3
580	GX1135	27.7	83.1	27.1	6.8	5.2	-	-	-	-	-	32.3	84.5	32.6	5.4	7.1
581	052 × GX1135	29.5	84.9	29	7	4.8	30	87.7	26.8	6.8	4.6	31.8	85	31.2	5.4	7.2
582	052	26.7	81.7	25.5	6.8	4.8	28.9	84.9	28	6.8	5	31	84.6	30.8	5.2	7.1
583	053	29.2	83.8	28.9	6.7	5.1	30.3	86.7	30.6	6.9	4.9	30.3	84.8	31.9	5.6	6.9
584	053 × GX1135	29.1	84.7	27.5	6.9	5.1	30	84.3	29.1	6.9	5.2	32.8	83.6	32.8	5.5	7.1
585	GX1135	28	83	27.8	6.9	5.1	29.9	86.7	28.4	6.9	5.1	30.2	84.3	29.2	5.4	6.9
586	054 × GX1135	29.3	85.3	30	7	5	30.4	84.4	32.3	6.9	4.3	33.7	83.9	33.1	5.3	7.2
587	054	30.1	83.8	33.6	7	4.2	31.9	85.6	33.8	7	4.2	31.4	83.5	32.2	5.3	7
588	055	28.3	80.6	28.5	6.9	3.7	30.4	87	27.9	7.1	4.6	29.9	84.1	28.5	5.2	7
589	055 × GX1135	28.2	83.8	30.8	7	5.1	30.5	86.7	28.4	6.9	4.3	31.5	85.2	31.8	5.8	7.1
590	GX1135	28.1	83.8	28.9	7	5.1	31.2	86.1	31.9	7	4.6	31.3	84.6	32	5.4	7.1
591	056 × GX1135	27.9	82.9	28.5	6.9	4.9	31.3	86.6	30.3	7.1	4.7	30.4	84.3	31.5	5.3	7
592	056	29.1	85.1	32.2	6.9	4.2	29.4	86.1	29.1	6.9	4.9	31.8	84.7	32.3	5.3	7.1
593	057	28	83.3	28.1	6.8	4.3	29.1	84.2	27.1	6.9	5.2	32.5	83.8	32.2	5.6	7.1
594	057 × GX1135	28.5	82.6	30.5	7	4.9	29.2	86.1	28.8	6.9	4.9	30.1	81.5	29.9	5.5	6.9
595	GX1135	29	85.5	32.3	7	4.6	28.5	86	27.3	6.8	4.9	29.5	84.6	29.1	5.2	6.8
596	058 × GX1135	28.8	87.5	31.1	7.1	5.2	30.1	86.6	29.7	6.8	4.5	29.8	85.4	30.8	5.2	6.9
597	058	29.8	85.6	30	7	4.4	31.9	86.6	30.5	7	4.7	29.2	83.7	29.6	5.3	6.8
598	059	27.8	84.1	29.4	6.7	3.8	28.8	87.2	29	6.8	4.6	28.9	83.8	30.3	5.6	6.9
599	059 × GX1135	29.3	83.2	32.5	6.9	4.2	30.6	86.9	29.2	6.9	5	30	85	31.9	5.5	6.9
600	GX1135	29	84.5	28.8	7	4.8	29.8	86.2	28.5	6.9	4.8	31.1	85.4	30.4	5.7	7
601	060 × GX1135	28.1	84.3	30.5	6.9	4.8	30.7	87.2	31.9	7	5.2	31.1	85.3	32	5.1	7
602	060	31.5	85.5	32.1	7.1	4.2	32.1	86.3	31.9	7	4.9	31.2	84.5	33.3	5.2	7.1
603	061	27.7	83.4	29.3	6.9	4.9	30.5	85.6	31.9	7	5.3	30.1	83.4	33.5	5.7	7.1
604	061 × GX1135	28.9	83.1	31.9	7	5	31.1	86.2	30.3	6.9	4.7	32.6	84	33.5	5.2	7.1
605	GX1135	30	83.6	31.4	7.1	4.9	31.1	87.9	29.4	7.1	5.1	31	84.3	30.6	5.4	7
606	062 × GX1135	27.7	83.7	28.7	6.7	5	31.6	86.2	29.8	6.9	5.1	32.6	85.4	32.6	5.5	7.1
607	062	28.5	84.6	27.5	6.8	5	30.4	86.7	30.7	6.9	5.5	29.7	87.1	30.9	5.6	6.9
608	063	28.8	83.6	28.3	6.9	4.4	30	86.1	30.1	6.9	4.7	32.1	86	33.2	5.3	7.1
609	063 × GX1135	28.7	85.4	29	6.9	4.7	30.1	85.3	29	7	4.8	31.5	85.3	31.3	5.5	7
610	GX1135	27.8	84.3	29.1	6.9	5	31.1	86.1	30.5	7.1	5	31.4	85.7	32.1	5.4	7
611	064 × GX1135	28.7	86.3	30.9	6.9	4.4	30.4	85.8	29	7	4.9	32	84.3	31	5.6	7
612	064	29.2	86.2	28.5	6.9	4.7	30	86.1	28.6	6.9	5.1	30	84.9	29.4	5.1	6.8
613	065	29.4	85.7	30.3	6.9	4.6	29	85.3	30.4	6.9	5	30.4	85.9	30	5.4	6.9
614	065 × GX1135	29.5	85.1	28.7	6.9	5	30.7	85.9	31.6	7	5.1	30	85.9	29.2	5.7	6.8
615	GX1135	27.9	86.2	27.2	6.8	4.8	29.1	84.7	28.8	6.8	5.2	30.8	86.3	30.7	5.4	7
616	066 × GX1135	30	86	30	7	5.2	31.2	86.6	29.7	7	5.4	30.1	86.5	29.7	5.4	6.9
617	066	28.2	82.9	28.8	6.8	4.6	30	84.3	27.7	6.9	5.3	29.9	84.9	28.5	5.5	6.9
618	067	27	83.5	28.7	6.8	4.1	27.9	85	27	6.8	5.4	29.3	85.6	29	5.8	6.9
619	067 × GX1135	28.6	82.3	29.6	6.8	4.8	-	-	-	-	-	29.6	85.4	30.2	5.8	6.9
620	GX1135	29.2	81	31	6.8	4	30.2	86.5	28.6	6.9	5.2	30.5	85.4	31.5	5.1	7
621	068 × GX1135	27	83	27.2	6.6	5.3	30.4	87.4	28.7	6.9	5.2	31.6	84.4	32.1	5.7	7.1
622	068	29.2	85.7	32.3	7.1	4.5	32	86.8	30.3	7	5.1	31.8	85.9	31.9	5.5	7.1
623	069	26.7	82.7	27	6.8	4.7	30.3	84.9	29.2	7	5.3	28.4	84.6	28.5	5.5	6.8
624	069 × GX1135	28.4	81.8	31.6	6.9	4.3	31.3	85.1	29.5	6.9	5.1	31	86.8	31.1	5.4	7
625	GX1135	27.6	83.5	29	7	4.9	30.2	86.3	30	7	5.4	29.3	85	28.3	5.5	6.9
626	070 × GX1135	28.2	84	29.8	6.9	5.2	31.2	86.8	30.6	7	5.3	31.1	86.3	33.2	5.6	7.1
627	070	29.3	82.8	29.6	6.8	4	30.8	85.9	29.4	6.9	5.2	30.3	85.6	30.8	5.6	6.9
628	071	28.5	82.9	30.9	7	4.9	30.2	87	30.3	6.8	4.8	30.3	86.8	34.1	5.3	7
629	071 × GX1135	30.1	86	31.9	7	4.7	32	87.5	32.2	7	4.9	31.4	85.6	33.9	5.4	7.1
630	GX1135	28.5	85.1	29	7	4.6	28.7	86	27.3	6.8	5.2	29.2	86.3	27.6	5.5	6.8
631	072 × GX1135	27.1	82.5	28.3	6.9	5.5	30.9	86.3	29.8	7	5.5	31.9	86.1	34	5.3	7.1
632	072	28.3	82.7	28.3	6.9	4.9	29.7	85.5	29.2	6.9	5.4	28.9	85.4	30.6	4.9	6.8
633	073	30.5	83.7	30	7.2	4.9	30.1	86.5	27.8	6.9	5.2	31.8	85	30.1	5	6.9
634	073 × GX1135	29.2	84.2	28.5	6.9	5.2	31.7	86.3	31	7	5.3	32.2	86.3	31	5.5	7.1
635	GX1135	29.4	83.9	31.9	7.2	4.7	29.4	85.3	28.2	6.8	5.2	31.6	85.9	31.9	5.2	7.1
636	074 × GX1135	-	-	-	-	-	29.9	84.7	32.4	7	5.6	29.3	84.6	29.3	5.9	6.9
637	074	28.1	80.7	29.3	7.1	4.7	30.6	87.1	30	7.2	5.5	29.5	85.5	29.8	5.6	7
638	075	27.8	84.4	29.8	7	4.9	29.7	86.3	28.6	6.9	5.1	31	86.5	31.6	5.5	7
639	075 × GX1135	29.7	86.2	28.6	6.9	4.8	29.5	85.1	27.5	6.9	5.7	31.2	85.1	33.4	5.5	7.1
640	GX1135	28.1	83.3	29.7	7	4.8	29.6	85.9	29.1	6.9	5.4	31.7	86	33.2	5.5	7.1
641	076 × GX1135	27.7	84.6	27.5	6.8	4.9	30.9	86.9	29.3	7	5.4	30.6	86.4	30.6	5.6	7
642	076	28.6	83.5	28.5	6.9	5	29.2	83.5	29	6.9	5.4	30.8	82.9	30.6	5.4	7
643	077	28.2	84.6	29.5	6.8	4.9	31.3	85.3	30	6.9	5.2	31.4	84.3	30.5	5.3	6.9
644	077 × GX1135	29.3	83.7	32.6	7	4.3	31.3	85.5	29.8	6.9	5.3	32.5	84.4	34.5	5.3	7.1
645	GX1135	29.7	84.9	29.5	6.8	4.5	-	-	-	-	-	30.3	84.6	27.3	5.2	6.9
646	078 × GX1135	30.7	84.2	28.5	7.1	5.2	29.9	83.7	29.9	6.9	4.6	31.1	87.1	30.1	5.5	7
647	078	27.9	82.7	25.2	6.8	4.9	28.6	85.1	27.8	6.8	5	30.1	85.1	30.1	5.5	6.9
648	079	28.6	82	29.1	6.8	4	-	-	-	-	-	31.5	86.4	32.6	5.4	7.1
649	079 × GX1135	30.5	85.4	31.8	7.1	4.8	30.8	87.5	29.2	7	5.5	31	86.3	31.7	5.5	7.1
650	GX1135	28.1	81.7	26.7	6.8	4.9	30	85.7	27.9	6.9	5.3	30.9	86.9	32.7	5.4	7.1
651	080 × GX1135	28.9	82.2	31.2	6.8	4.3	30.3	86.2	29.5	7	5.4	30.6	84.8	31.9	5.7	7
652	080	28.2	83.5	30.5	6.8	4.4	30.6	85.4	32.7	7.1	5.5	30.1	82.3	31	5.2	7
653	081	29.6	85.5	29.5	7	4.8	31.2	86.5	30.4	7	5.5	31.1	86	31.9	5.5	7.1
654	081 × GX1135	29.3	84.9	30.7	6.9	4.4	30.5	85.8	28.3	6.9	5.5	31.4	86.1	34.4	5.6	7.2
655	GX1135	26.3	83.4	28	6.8	5.3	28.9	85.8	27.9	6.9	5.7	29.8	84.8	31.2	5.5	6.9
656	082 × GX1135	29.1	84.3	28.3	6.8	5.2	30.9	85.4	29.7	6.9	5.3	31.2	85.5	31.2	5.4	7
657	082	28.6	85.3	28.5	7	5.3	29.9	87.1	29.3	7	5.9	32.2	86.2	32.6	5.9	7.2
658	083	29.4	84.8	31.9	6.9	4.8	30.1	86.7	29.8	7	5.3	33	85.8	33.2	5.5	7.2
659	083 × GX1135	31.3	85.8	29.5	7.1	5	30.9	87.2	30.4	6.9	5.4	31.8	85.7	32.9	5.7	7.1
660	GX1135	28.8	83.9	27.9	6.8	4.4	29.6	86.9	27.5	7	5.7	30.9	85.1	32.1	5.3	7
661	084 × GX1135	29.5	84.5	30.1	6.9	5.1	29.6	86.4	28.3	6.9	5.4	31.8	84.2	31.8	5.5	7.1
662	084	28.3	83.6	28.1	6.9	5.2	30.5	84.5	29.8	7	5.3	31.1	86.4	33.8	5.6	7.2
663	085	30.6	85.1	32.2	7.1	5.3	30.4	85.7	30.1	7	5.2	32	84.9	33.8	5.8	7.3
664	085 × GX1135	31.2	84.8	30.5	7	4.9	31.7	85.4	30.1	6.9	5	31.2	85.3	33.3	5.7	7.2
665	GX1135	28.4	81.5	27.7	6.8	5.4	30.9	84.1	30.5	7	5.2	32.5	86.6	33.9	5	7.2
666	086 × GX1135	28.1	84.5	28.4	7	5.5	31.2	85.4	30.9	7.2	5.3	31.7	85.7	32	5.7	7.2
667	086	29.4	85.6	31.7	7.1	5.1	30.8	86.2	31.2	7.1	5.3	30.8	84.3	31.4	4.5	7
668	087	26.8	82.4	27.2	6.8	5.1	29.2	85.8	27.5	6.8	5.7	29.7	83.2	31.4	4.1	7
669	087 × GX1135	29.9	83.9	30.5	7	5.5	30.1	86	28.3	6.9	5.5	28.5	85.3	27.3	5.5	6.8
670	GX1135	27.9	83.2	30.2	6.9	5.2	29.8	87.4	27.9	6.8	5.2	29.9	84.2	30.7	5.3	7
671	088 × GX1135	31.8	85.6	34.5	7.1	4.3	32.6	84.4	31	7	4.7	32.3	86.4	31	5.1	7
672	088	32.7	86.1	32.7	7	4.3	32.9	85	33.7	7	3.9	35.1	85.1	35.2	4.8	7.3
673	089	30.1	85.6	27.6	7	5.2	30.9	86.5	29.2	7	5	31.5	85.4	30.2	5.5	7
674	089 × GX1135	28.6	84.2	29	6.9	4.7	31.7	86.3	30.1	7	5.1	30.8	85.6	31.1	5.6	7.1
675	GX1135	28.7	83.8	32.2	7	4.6	29.7	84.6	29	6.9	5.1	29.8	84.9	30	5.7	6.9
676	Female parent	28.7	82.9	31.1	5.1	6.9	31.2	85.7	31.7	7	5.4	29.9	87.1	29	5.7	6.9
677	F1	27.9	83.9	28.2	4.8	6.9	31.2	85.8	28.6	6.9	5.2	28	85.3	26.9	5.6	6.7
678	Male parent	28.7	87.1	29.3	4.6	7	30.8	85.2	30.3	7	5	29.5	83.5	28.9	5.6	6.9
679	Control competition	29.2	85.9	30.2	4.7	6.8	30.4	85.1	31.1	6.9	5.6	31.5	85.3	30.1	5.5	7
680	GX1135	-	-	-	-	-	30.5	87.5	28.7	7	5.5	29.4	84.6	27.9	5.4	6.8
681	090 × GX1135	30.2	87	31	7	4	32.4	86.7	29.6	7	4.9	31	85.1	32.4	5.4	7
682	090	31.1	84.6	31.8	7	3.8	32.7	85.3	30	7	4.7	31.6	84.3	31.9	5.5	7
683	091	-	-	-	-	-	32.3	87.1	30.6	7.2	5.1	31.6	85.8	31	5.6	7.1
684	091 × GX1135	29.4	85.3	31.2	7.1	5.1	32.6	86.8	30.4	7	5	29.1	85	29.4	5.4	6.8
685	GX1135	28.8	84.1	29.3	6.8	4.7	29.9	86	28.2	6.9	5.5	30.4	86.5	30.9	5.4	6.9
686	092 × GX1135	28.2	83.3	27.9	7.1	4.9	30.3	86.7	28.3	6.9	5.4	32.5	84	28.9	5.7	7.1
687	092	29.3	84.2	32.2	7.1	4.5	29.5	85.5	28	6.9	5.6	30.5	84.5	28	5.6	6.9
688	093	27.5	83.6	26.8	6.7	4.2	30.2	87.3	31	7	4.9	30.2	85.6	31	5.4	7
689	093 × GX1135	28.8	84.6	30	6.9	4.7	30.5	86	27.7	6.8	4.9	31.1	87.5	31.9	5.5	7
690	GX1135	30	83.7	30.4	7	4.3	30.7	85.9	29	6.9	4.8	31.4	86.4	31.8	5.4	7
691	094 × GX1135	31.4	85.9	32.4	7.2	4.4	32.9	86.9	31	7.1	5.1	33.8	83.4	32.9	5.5	7.2
692	094	31.7	86.1	31.9	7.3	4.4	33.1	87.9	31.9	7	4.7	33.5	85.8	31.9	4.9	7.1
693	095	28	82.9	31.6	6.8	4	31.2	85.9	30.9	6.9	5	31.2	83	30.5	5.3	6.9
694	095 × GX1135	29.7	86.7	31.6	7.1	5.5	31.5	86.5	30.8	7	5	31.5	83	32.7	5.3	7
695	GX1135	29.4	83.2	30.4	7	5.2	30.5	86.1	28.2	6.9	5.2	30.5	84.8	30.7	5.5	6.8
696	096 × GX1135	29.1	83.7	28	6.9	5.1	30.9	86.6	28.8	7	5.4	31.9	85.7	31.3	5.6	7.1
697	096	28.4	82.3	29.6	6.9	5.1	31.3	84	29.6	7.1	5.5	29.7	82.7	28.3	5.4	6.8
698	097	28	83.5	28.3	6.8	5.4	-	-	-	-	-	30.6	84.3	30.8	5.8	7
699	097 × GX1135	29.5	84.4	28.9	6.9	4.9	31	85.1	29.2	6.9	4.7	31.5	84.3	31.9	5.4	7
700	GX1135	29.5	83.6	29.7	6.9	4.8	31.4	85.2	30.4	7	5.3	29.7	84.7	31.4	5.2	6.9
701	098 × GX1135	29.9	85.4	29.2	6.9	5	30.5	85.3	28.8	7.1	4.9	30.2	83.4	29.3	5.6	7
702	098	28.8	83.7	27.1	6.7	4.9	30.9	83.6	28.8	6.9	5.1	30.7	84.2	31	5.6	7
703	099	28.6	83.3	29.3	6.9	4.8	29.5	85	28.8	6.9	5.4	29.2	82.6	28	5.6	6.8
704	099 × GX1135	28.8	83.1	30.8	6.9	4.5	29.9	84.7	30.4	7	5.3	30.7	84.3	30.3	5.3	7
705	GX1135	30.1	84.4	31.1	6.9	5.1	27.8	83.2	27.6	7	5.4	29.8	82.1	29.5	5.5	6.8
706	100 × GX1135	29.3	83.8	29.2	6.9	4.7	31.1	85.8	28.1	7	5.5	31.2	84.7	30.1	5.8	7.1
707	100	29.1	83.9	30.2	7.2	5	30.6	84.3	29.6	7	4.8	30	84.6	29.8	5.8	7
708	101	32.7	85	33.3	7.2	4.8	32.4	84.9	30.9	7.1	5	32.2	85.2	31.8	5.3	7.1
709	101 × GX1135	29.4	83.9	30.3	7	5	30.4	86.4	31.1	7	4.9	33.8	86.1	31.4	5.4	7.1
710	GX1135	30.2	85.4	33.6	7.1	4.6	29.2	84.9	29.9	7.1	5.2	30.7	84.8	32	5.4	7
711	102 × GX1135	29.9	83.3	30.6	7	5.2	31.4	84.8	31.2	7.3	5.1	33	84.8	31.9	5.3	7.1
712	102	32	87	32.5	7.3	5.1	32.1	87.1	33.3	7.2	4.6	31.9	86.5	32.8	5.1	7.1
713	103	29	84.9	32.7	7.1	4.9	30.5	85.9	30	7	4.8	32.1	86	35.1	5.4	7.3
714	103 × GX1135	29.6	85.4	29.4	6.9	4.8	30.4	86.1	30.5	7	5.1	30.7	86.4	31.4	5.5	7.1
715	GX1135	28.5	82.7	28.4	6.9	4.8	30.4	85.1	30.5	7	5.3	28.6	85	28.2	5.5	6.8
716	104 × GX1135	29.5	84.8	32.4	7.1	4.5	31	87.7	29	7	4.9	32	87.1	33.8	5.2	7.2
717	104	30	86.3	30.4	7	4.8	32.1	85.2	32	7.1	4.7	31.4	86.6	31.9	5.1	7.1
718	105	29	84.9	30.3	6.8	5.1	29.9	85.5	33.8	7	5.3	30.7	86.2	33	5.9	7
719	105 × GX1135	30.7	85.7	33.1	7.1	4.5	30.6	84.7	31.6	7	5.5	31	86.5	31.8	5.7	7
720	GX1135	29.4	83.5	28.9	7	5.3	30.1	83.4	29.6	6.9	5	30	83.6	29.7	5.6	7
721	106 × GX1135	28.8	84.8	29.3	7	5	31.4	85.2	31.1	7	5.1	30.3	85.1	29.9	5.5	7
722	106	30.4	84.9	28.4	7.1	4.9	30.4	84.6	30.6	7	5.2	30	83.8	28.9	5.5	6.9
723	107	29.5	84.2	27.4	6.9	4.5	28.1	86.3	26.9	6.8	5.3	29.6	85	29.9	5.4	6.9
724	107 × GX1135	29	83	28.9	6.9	4.2	30.7	86.4	30.7	6.9	4.8	31.5	83.8	31.6	5.7	7.1
725	GX1135	30	83.7	31.8	6.9	3.6	30	86.5	28.1	6.9	5.3	29	84.1	30.8	5.5	7
726	108 × GX1135	29.5	84.2	30.2	6.8	4.1	29.6	85.8	29.8	6.9	5.5	30.7	85.1	33.9	5.7	7.1
727	108	29.3	84.1	30.9	6.9	4.3	30.3	86	29.8	6.9	5.6	29.9	85	30	5.8	6.9
728	109	29.1	83.6	31	6.9	3.5	30.3	88.1	29.3	7	5.1	28.6	83.7	28.2	5.5	6.8
729	109 × GX1135	30.7	84.4	31.9	7.1	4.2	29.5	85.9	28.8	6.9	5.4	30.7	85.1	32.6	5.4	7.1
730	GX1135	30.8	84.1	29.5	7	4.6	30.4	86.9	30.1	7	4.9	29.1	85.1	30.8	5.3	7
731	110 × GX1135	27	83.6	27.1	6.9	4.7	26.5	85.1	25.7	6.8	5.8	30.9	83.1	31.5	6	7.1
732	110	29.3	85.1	32.2	7	4.7	27.8	82.6	27.8	6.9	5.5	29.7	82.6	30.7	5.9	7
733	111	29.2	85.4	31.9	7	5	31.6	86.7	31.1	7.1	5	30.9	85.2	32.3	5.7	7.2
734	111 × GX1135	29.4	84.4	30	7	4.5	29.6	85.8	29.4	7	5.4	30.1	83.9	31.3	5.7	7
735	GX1135	28.3	82.8	30.4	7	4.6	31.1	84.7	31.9	7	5.1	31.7	84.5	31.7	5.5	7.1
736	112 × GX1135	30.5	83.8	31.5	7	4.1	31.3	86.4	31.2	7.1	5.2	32.4	84.7	32.2	5.4	7.2
737	112	28.7	84.7	31.8	6.9	5	31.5	84.5	32.4	6.9	4.4	33	84.6	33.3	5.4	7.2
738	113	30.5	83.7	32.5	7.1	4.5	-	-	-	-	-	32.6	85.9	33.1	5.6	7.2
739	113 × GX1135	31.4	84.7	32.1	7.1	5.1	31.6	85.4	29.4	7.1	5.6	29.8	85.5	32.4	5.5	7.1
740	GX1135	28.8	83.9	29.9	7	4.9	28.8	83.5	28.8	6.9	4.8	32.2	85.7	32.9	5.1	7.2
741	114 × GX1135	29.7	83.2	29.9	7.1	4.9	30	86.2	30.5	6.9	5.2	31.2	84.3	30.8	5.5	7
742	114	30.1	85.2	29.8	7	4.8	29.9	84.1	29	6.9	4.6	30.5	85.3	29.9	5.1	6.9
743	115	29.4	83.2	28.4	6.9	5.1	29.7	84.8	28	7.1	5.6	31.1	84	30.7	5.5	7
744	115 × GX1135	29.4	83.6	29.3	7	5.3	29.9	84.9	28.2	7.1	5.5	30.8	86.7	29.4	5.4	7
745	GX1135	30.2	85.2	30.2	6.9	4.9	29.9	86.6	29.8	7.1	5.4	31.7	85.3	32.3	5.2	7.1
746	116 × GX1135	30.3	84.7	31.2	7	4.7	30.7	86.3	30.5	7.1	4.9	31.2	86.7	32	5.1	7.1
747	116	33.1	83.8	35	7.3	4.5	31.3	86.5	32.7	7	4.6	32	86.3	34.1	5.3	7.2
748	117	30.8	82.9	32.2	7	4.3	31.5	84.8	31.2	6.9	4.4	32.3	85.4	33.8	4.8	7.1
749	117 × GX1135	30.3	85.8	31	7	4.8	30.6	84.7	29.4	6.9	4.7	32.2	84.7	31.4	5.1	7.1
750	GX1135	29.6	81.8	29.4	6.9	4.8	30.2	87	30.2	7	5.3	30.5	86	30.8	5.3	7
751	118 × GX1135	30.9	85.3	32.4	7.1	4.6	30.9	85.9	31.6	7	4.7	31.6	84.7	33.2	5.3	7.1
752	118	28.4	83.5	27.5	6.8	4.8	30.2	85.1	29.3	6.9	4.5	28.5	82.7	26.5	5.3	6.6
753	119	29.8	83.9	32.2	7	4.7	28.9	86.3	27.7	6.8	5.1	30.1	84.8	30.3	5.5	7
754	119 × GX1135	30.9	86.4	31.3	7	4.9	30.1	85.7	30	7	4.7	29.6	84.6	29	5.2	6.9
755	GX1135	30.5	84.5	30.1	7.1	4.7	28.9	84.5	27.7	6.9	5.4	31.7	84.4	33	5.4	7.1
756	120 × GX1135	32.2	84.7	31.7	7	4.7	30.4	86.6	29.7	6.9	5.5	32.4	85.7	32.8	5.3	7.2
757	120	30.6	83.5	31.3	7.1	5.1	30.5	86.6	30	6.9	4.9	30.7	86.2	32.6	5.4	7.1
758	121	28.2	85.8	30.1	6.9	4.9	30.9	86.2	29.7	6.9	5.1	31.3	85.7	31.4	5.4	7
759	121 × GX1135	29.8	83.7	31.2	6.9	3.9	31.5	85.1	29.9	6.9	4.7	32.1	85.7	32.7	5.4	7.2
760	GX1135	30.2	85.1	30.1	7	4.7	30.2	86	31.5	7	5.3	31.7	85.3	32.9	5	7.2
761	122 × GX1135	28.2	83.8	28	6.9	5.1	29.7	84.5	28.4	6.9	5.2	31.8	86	32	5.6	7.1
762	122	30.6	85.7	31.8	7	4.2	29.6	84.6	29	6.9	5.3	30.7	83.9	30.9	5.7	7
763	123	27.9	84.3	26.4	6.8	4.9	28.7	85.6	27.1	6.7	5.1	30.1	84.9	30.8	5.4	6.9
764	123 × GX1135	27.7	83.8	27.3	6.8	4.8	29.2	85.3	27.8	6.8	5.5	31.3	85.5	30.6	5.3	7
765	GX1135	26.9	83.3	29.7	6.8	4	29.8	87.2	27.6	6.9	5.2	30.9	85.7	33	5.4	7.1
766	124 × GX1135	27	84.3	30.3	6.9	5.1	30.8	86.9	31.7	7	5.4	30.5	86.3	31.2	5.7	7
767	124	29.2	83.8	32.6	7.1	4.4	29.8	85.6	30.6	7	5.6	29	85.4	31.4	5.7	7
768	125	27.6	84.2	28.5	6.7	4.8	30.4	86.4	30.5	6.8	4.6	31.9	85.5	32.5	5.1	7
769	125 × GX1135	29.1	86.2	29.9	6.8	4.8	32.1	85.3	31	7	5	31.3	84.3	31.9	5.2	7.1
770	GX1135	29.1	81.7	29.9	6.8	3.4	29.9	86.9	28.4	6.9	5.3	30.6	85.1	31.9	5.5	7.1
771	126 × GX1135	30.1	84.3	30.9	6.8	3.3	32.6	85.9	30.5	7	5	32.7	84.1	32.1	5.4	7.1
772	126	32.1	86.1	32.3	7.1	3.8	32.6	85.6	30.2	7	5.2	33.6	83.8	33.8	5	7.2
773	127	30	85.4	31	7	4.1	32.5	86.6	30.3	7	4.7	31.4	86.5	32.8	5.3	7.1
774	127 × GX1135	27.8	84.6	31	7.1	4.4	31.3	87.1	31.3	7.1	5.1	31.3	85.8	32.5	5.3	7.1
775	GX1135	29	84.2	31.8	7.1	4.4	28.7	85.2	28.2	6.8	5.2	30.5	87.4	32.5	4.9	7
776	128 × GX1135	29.5	85.7	31.4	7.1	4.3	30.8	86.9	32.2	7.1	4.7	31.3	85.9	30.2	5.6	7.1
777	128	29.6	85.2	30.2	7	4.4	32.1	86.7	30.7	7.1	5.5	31.9	85.3	32.5	5.1	7.1
778	129	29.8	85.8	30.8	7	3.6	32.4	86.2	31.6	7.1	5.1	30.5	86.6	33.1	5.3	7.1
779	129 × GX1135	29	84.5	29.3	7	4.6	30.9	86.7	30.1	7	5.3	28.4	83.9	27.5	5.7	6.8
780	GX1135	30.1	85.3	29.5	6.9	4.7	29.9	85.3	30.4	6.9	5.1	29.1	84.1	31.6	5.6	6.9
781	130 × GX1135	29.3	83.3	31.1	7.1	4.9	29.5	86	29.2	6.9	4.9	29.6	85.3	31.8	5.7	6.9
782	130	29	84.7	28.6	7.1	5.1	28.4	86.3	28.1	6.9	5	29.7	86.4	32.7	5.8	7.1
783	131	28.8	86.6	29.9	7	5	29.8	86.2	30.6	7	5.1	31.2	86.8	32.9	5.5	7
784	131 × GX1135	31	86.6	31.5	7	5.1	30.6	84.3	31.6	7	5.4	31.7	85.9	34.1	5.4	7.1
785	GX1135	-	-	-	-	-	29.5	84.7	28	6.8	4.5	30.9	86.2	30.4	5.4	7
786	132 × GX1135	29	81.5	30.5	7	4.9	30.8	85.5	31.2	7	4.6	30.3	85.7	31.4	5.3	7
787	132	29.4	84.6	31.7	6.9	4	28.5	83.8	29.6	6.8	4.4	30.3	84.6	32.9	5.5	7
788	133	28.9	84.4	30.1	6.7	4.2	31.1	86.9	31.2	7	5.1	31.5	86.7	31.7	5.5	7
789	133 × GX1135	29.5	83.4	30.9	6.9	4.8	31.8	86.2	31.9	7.1	5.2	32.3	86	31.2	5.3	7
790	GX1135	29.5	85	29.8	7.1	4.4	29.1	84.3	30.2	6.9	4.8	30.4	84	34.1	5	7
791	134 × GX1135	27.9	84.1	26.6	6.7	5.1	30.7	86.8	30.5	7	5.1	30.1	85.8	33	5.1	7
792	134	30.6	83.5	30.8	6.9	5	30	84.5	29.5	6.9	4.9	31.6	84.5	33.7	5.2	7
793	135	29.6	83.2	27.5	6.7	4.7	30.8	82.7	29.2	6.8	4.7	31.1	85	35.1	5.2	7
794	135 × GX1135	30.4	86.1	32.1	7	4.5	30	84.7	29.5	6.8	4.8	32.2	84.6	33.4	5.3	7.1
795	GX1135	27.7	83.2	27.8	6.8	4.8	30.2	85.3	30.9	7	5.3	30	86.4	30.3	5.2	7
796	136 × GX1135	28.7	84	28.1	6.9	4.8	30.7	86	29.6	6.9	5.2	31.6	85.6	32.2	5.4	7
797	136	30.8	85.4	30.4	6.9	4.4	29.4	85	29.4	6.9	4.8	31.5	87	31.1	5	7
798	137	30.5	82.4	28.8	7	4	31.1	86.2	29.8	7.1	5.2	31.8	86.1	30.7	5.3	7.1
799	137 × GX1135	30.4	85.6	29.4	7	4.9	30.5	86.6	30.2	7	5.2	30.8	85.9	31.5	5.6	7
800	GX1135	30.5	85	31.1	7	4.8	30.2	86.6	29.8	6.9	5.2	30.9	86.2	34.2	5.5	7.2
801	138 × GX1135	30	86.6	31.8	7.1	4.8	32.5	87.4	31.9	7.1	5.1	31.5	85.4	32.4	5.3	7.1
802	138	31.4	84.8	30.4	7	4.9	31	86.3	29.2	6.9	4.7	32.5	84.9	34	4.7	7.1
803	139	28.8	85.6	29.6	7	4.6	31.7	85.3	29.6	6.9	5	31.1	86.9	31.7	5.2	7.1
804	139 × GX1135	29.7	85	31.9	7.1	4.8	31	84.4	31.7	7.2	4.7	31.5	85.6	32.1	5.3	7
805	GX1135	28.4	83.3	29	6.9	4.3	30.6	85.3	29.1	7	5	31.5	85.7	31.1	5.4	7
806	140 × GX1135	30.3	83.9	30.7	7	4.6	32.1	86.6	31.4	7.1	4.8	31.6	85.6	32.4	5.5	7.1
807	140	28.6	84.6	29.2	6.9	4.1	31.5	85	30.4	7.1	5	31.8	87	31.1	5.4	7
808	141	28.9	83.7	28.6	6.9	4.4	30.5	84.6	30.2	7	5	31.2	84.9	33.4	5.4	7.1
809	141 × GX1135	29.9	84.1	32.2	7.1	4.4	30.9	85.9	29.3	7	5	31.8	85.2	32.4	5.4	7.1
810	GX1135	31.1	83.9	29.1	6.9	4.3	30.7	86.6	29.4	7	5	31.1	86.9	31.2	5	7
811	142 × GX1135	29	83.1	28.8	7	5.3	29.1	85.7	27.8	6.8	4.7	31.1	86.1	31.2	5.5	7.1
812	142	29.3	84.9	30.3	7	4.7	31.8	85.8	31.1	7.1	5.5	30.5	85	30.7	5.5	7
813	143	27.1	82.4	27.7	6.9	4.1	29.7	86.6	28	6.9	4.6	30.7	86.7	30.1	4.6	6.9
814	143 × GX1135	-	-	-	-	-	29.8	85.7	28.6	7	5.2	30.7	85.3	29.9	5.2	7
815	GX1135	30.1	84.7	30.1	6.9	4.2	29.9	85.5	30.4	7	4.8	31	85.9	31.4	5.6	7.1
816	144 × GX1135	28.7	81.8	30.3	6.9	4.7	30.1	86.8	29.1	6.9	4.6	30.8	85.3	32.3	4.4	6.9
817	144	29.6	83.9	31.9	7	4	30	86.8	27.6	6.8	4.4	31.4	83.8	32	4.8	7
818	145	30.5	83.4	30.3	7.1	4.7	31.4	84.3	28.7	6.9	4.6	31.3	85.9	31.5	5.1	7.1
819	145 × GX1135	30.9	85.9	32.2	7.2	4.2	30.1	85.5	29.7	7	4.7	32	84.9	33.7	4.4	7.1
820	GX1135	29.1	83.7	26.9	6.8	4.6	31.5	85.9	30.1	7	5.3	30.3	85.8	30.3	5.6	7
821	146 × GX1135	29.9	83.9	31.2	7	4.1	31.3	86.9	30.6	7	4.7	32.8	85.2	32.2	4.9	7.2
822	146	29.5	84.5	29.3	7	4.4	31	85.5	30.6	7	4.5	31.3	83.5	30.1	5.1	7.1
823	147	31.1	84	30.5	6.9	4	31.2	85.2	30.8	7	4.4	31.9	82.4	30.8	5	7.1
824	147 × GX1135	30.6	86	31.3	7.1	5	31.2	85	31.3	7	4.6	32.6	84.1	34.5	5.5	7.3
825	GX1135	28.8	86.4	29.5	7.1	4.8	30.3	85.4	28.8	6.9	5.1	30.2	85.5	30.9	5.3	7
826	148 × GX1135	30.8	86	32.8	7.1	4.6	30.6	84.5	32.4	7	4.8	32	86.5	33	5.5	7.1
827	148	28.6	84.9	28.5	7	4.5	31.6	86.9	31.5	7.1	4.4	30.5	84.9	31.1	5.2	7
828	149	29	83.9	28.2	6.9	4.8	30.1	86.4	31	7	4.8	29.2	83.7	28.3	5.6	6.8
829	149 × GX1135	27.7	83.9	29.2	7	4.5	30.9	86.1	31.1	7	4.5	30.4	85.5	30.9	5.7	6.9
830	GX1135	28.6	83.4	27.7	6.9	4.4	30.3	86.2	29.6	6.9	4.3	30.4	84.5	30.6	5.6	7
831	150 × GX1135	29.9	85.2	29.9	6.8	4.6	30	83.6	32.3	7	4.6	30.6	85.5	31.6	5.6	7
832	150	30.7	85	29.9	7	4.8	29.4	85.8	30.1	6.9	4.4	28.3	84.2	28.9	5.5	6.8
833	151	29.6	83.7	29.5	6.9	5.3	30	86.3	30	6.9	5.1	30.4	85.1	30.6	5.5	7
834	151 × GX1135	28.7	84.1	29.5	7	5.1	30.2	85.1	29.9	6.9	4.9	31.3	85	31	5.6	7
835	GX1135	28.3	83.4	28	6.8	4.9	30.8	85.9	29.6	7.1	4.9	31.5	85.4	29.9	5.3	7.1
836	152 × GX1135	30.1	83.2	28.6	6.9	5.1	31	85.5	30.1	7	4.6	29.1	85	29.2	5.6	6.8
837	152	30.6	83.6	29.7	6.8	4.1	31.8	85	32.3	7	3.9	29.7	86.9	28.9	5.6	6.9
838	153	29.5	84.1	31.9	6.9	4	31.1	86.3	31.8	7	5.1	32.4	86.6	33	5.2	7.1
839	153 × GX1135	30.4	84.8	31.6	7	4.6	30.1	85.4	30.2	6.9	4.9	31.5	86.9	31.6	5.5	7
840	GX1135	30.5	84.5	32.5	7	4.3	29.9	84.7	29.4	6.9	4.8	30.4	86.9	32	5.3	7
841	154 × GX1135	28.4	83	27	6.9	4.6	29.5	86	28.6	7.1	5.5	31.6	86.3	31	5.5	7.1
842	154	28.5	83.4	29.1	6.9	4.4	29.9	86.4	28	6.9	5.6	29.8	86.6	28.7	5.3	6.9
843	155	29.8	84.6	30.3	7	4.4	31.1	87	28.4	7	6.1	30.5	84.5	33.1	5.3	7.2
844	155 × GX1135	29.9	83.3	29	6.9	4.6	30.9	87	30.5	7	5.4	30	85.8	30	5.5	6.9
845	GX1135	28.4	82.2	28.5	6.9	4.5	31.4	85.7	30.9	6.9	4.5	30.6	86.3	30.4	5.5	7
846	156 × GX1135	28	82.1	28.2	6.8	4.4	29.8	86.9	27.5	6.9	5.3	29.7	83.8	29.5	5.5	6.9
847	156	27.3	82.4	24.5	6.7	4.7	27.6	86.2	26.2	6.7	5.2	27.4	83.5	26.4	5.6	6.8
848	157	30.3	84.8	32	7.1	4.4	31.5	84.6	32.1	7.1	3.9	32.5	85.1	31.4	5	7.1
849	157 × GX1135	30.6	84.2	30.8	7	4	31.2	86.2	30	7	5.2	32.4	85.8	32.2	5.2	7.1
850	GX1135	28.6	83.3	29.3	6.9	4.8	29.6	86.5	29.1	6.8	5.1	32.1	86.2	31.9	5.3	7.1
851	158 × GX1135	30.5	85.5	31.9	7	4.4	30	85.9	30.2	7	5.5	31.8	86.1	33.1	5.3	7.2
852	158	30.7	81.6	30.6	7	3.7	31.7	86.6	31	7	5.2	31.1	86.7	32.3	5	7
853	159	30.3	85.2	28.8	6.9	4.5	31.4	85.5	30.9	7.1	4.7	32.4	85.3	32.8	5.3	7.2
854	159 × GX1135	30.2	83	30	6.9	4.3	31.1	85.4	29.7	6.9	4.8	31.8	84.8	31	5.3	7.1
855	GX1135	30.5	85.2	31.2	7.1	5.1	30.3	85.9	30.3	6.9	4.6	31.5	87.2	30.7	5.3	7.1
856	160 × GX1135	31.2	85.1	31.8	7	4.9	30.1	87.1	29.7	7	5.2	30.6	85.6	33.3	5.5	7.1
857	160	28.9	82.6	29.4	6.9	5	28.5	85.9	28.6	6.9	5.2	29	85	28.3	5.8	6.8
858	161	29.5	82.7	31.7	7	4.1	32.5	85.6	30.6	7	4.7	31.6	86.9	32	5	7.1
859	161 × GX1135	31.4	84.3	34.5	7.2	3.7	31.3	86.6	29.5	7	5.2	30.6	82.6	30.7	5.4	7
860	GX1135	28.8	83.7	30.4	6.9	4.7	29.7	86.3	29.3	6.8	4.5	32.7	86.1	31.7	5.4	7.1
861	162 × GX1135	28.7	83.5	28.1	6.8	4.6	28.9	87.4	27.9	6.9	4.9	30.1	85.5	30.1	5.4	6.8
862	162	28.5	83.5	35.5	6.9	4	28.9	85	29.6	6.9	5	29.5	85.4	30.1	5.9	6.9
863	163	29.5	84.6	32.6	6.9	4.2	30.2	84.5	30.3	6.8	4.7	31.5	86.5	35.5	4.6	6.9
864	163 × GX1135	29	84.7	27.1	6.7	5	30.8	87	31.1	6.9	4.6	32.8	87.3	33	4.8	7
865	GX1135	28.1	82.8	28.8	6.9	4.8	30.5	86.3	33	7	4.5	31.3	86.7	31.8	5.6	7
866	164 × GX1135	29.3	85.1	29.8	7	4.4	30.4	86.7	30.7	7	5	31.3	87.6	30.4	5.4	7
867	164	30.5	82.9	32.7	7	4.3	31.1	86.5	30.7	7	4.8	32.6	86.8	34.3	4.9	7.1
868	165	32.5	83.7	33.7	7.1	4.1	31.2	86.2	32.6	6.9	4.2	33.4	85.5	36.3	4.6	7.2
869	165 × GX1135	30.8	84.4	29.9	6.9	4.6	31	85.9	30.3	6.9	4.7	32.4	86.5	33.5	5.3	7.1
870	GX1135	29.9	83.2	28.6	6.9	3.9	28.8	84.5	27.4	6.9	5.2	31.1	86.2	32.9	5.2	7.1
871	166 × GX1135	30.9	84.5	31.5	7.1	4.3	29.2	85.9	27.4	6.9	5	31.1	86.6	32.5	5.6	7
872	166	28.7	81.7	28.5	6.8	5.2	27.6	85	26.3	6.7	5.5	29.3	86.4	29.6	5	6.7
873	167	26.3	81.5	25	6.7	5.3	27.7	85.8	28.1	6.8	5.5	28.3	85.1	29	5.7	6.8
874	167 × GX1135	28.5	81.2	28.5	6.9	5.2	28.9	85.9	28.2	6.8	5.2	29.7	86.5	30.1	5.7	6.9
875	GX1135	28	80.6	28.7	6.8	4.7	30	85.4	32.6	6.9	4.4	30.2	85.6	32	5.3	7
876	168 × GX1135	30.2	82.6	30.6	7.1	4.9	29.7	83.6	28.6	6.9	5.3	31.5	86.3	31.2	5.6	7.1
877	168	29	84.5	27.9	7	5.1	28.8	84.6	28.1	6.9	5	28.9	86.4	28.4	5.4	6.9
878	169	30.3	82.3	29.3	6.9	4.9	29.2	86.7	29.5	6.8	5.2	28.7	86.2	29	5.3	6.7
879	169 × GX1135	31.9	83.6	29.6	6.9	4.7	30.1	84.6	30	6.9	4.6	29.6	84.6	29	5.2	6.8
880	GX1135	30	83.8	30.6	7	5.1	30.1	84.7	29.6	6.9	4.6	31.3	85.7	31.4	5.5	7.1
881	170 × GX1135	29.4	84.1	31.4	7	4.3	31	85.6	29.4	7	5.3	30.5	86	31.2	5.7	7
882	170	30.7	83.8	29.2	7.1	5.3	31.7	85.8	32.1	7	4.2	31.8	86.3	32.4	5.2	7.1
883	171	31.5	83.5	32.3	7.2	5	31.3	82.2	32	6.9	3.2	32.3	86.8	32.4	5.5	7.1
884	171 × GX1135	29.1	83.7	29.3	7.1	4.5	31.6	85.8	31.4	7	4.7	32	87.5	33.3	5.2	7.1
885	GX1135	28.5	83.8	27.7	6.9	5	30.6	87.4	29.8	6.9	4.6	29.6	87.2	29.5	5.3	6.9
886	172 × GX1135	29.3	86.1	28.3	7	5.4	31.3	85.6	30.5	6.9	4.8	29.6	87.1	29.7	5.2	6.8
887	172	29.3	83.9	30.2	6.8	4.2	29.4	85.2	31.5	7	4	30.1	86.5	32.3	5.8	7.1
888	173	30.4	84.8	28.1	7	5	30.9	86.5	31.8	7	5	29.3	84.9	32.4	5.9	7
889	173 × GX1135	30.3	83.7	31.8	7	4.1	30	85.6	29.3	7	5.2	28.6	86	32.4	5.7	6.9
890	GX1135	30.7	83.4	31.2	6.9	3.8	29	85.4	27	6.9	5.1	30.2	86.9	30	5.6	7
891	174 × GX1135	29.9	84.2	30.2	7	4.5	31.8	85.4	34.5	7	4.4	31.2	87	30.1	5.4	7
892	174	30.8	86.5	31.8	7.1	4.8	31.2	84.5	31	6.9	4.5	32.7	85.4	32.7	5.1	7.1
893	175	29.3	83.4	26.8	6.8	4.8	30.4	85	30.6	6.9	4.1	29.3	84.2	29.1	5.6	6.9
894	175 × GX1135	30	84.4	29.7	6.9	4.5	31.6	86.7	31.3	7	4.2	29.9	85	29.4	5.1	6.8
895	GX1135	29.2	82.9	27.4	6.9	4.9	30.9	87.4	31.2	6.9	4.4	29.9	85.7	30.1	5.4	6.9
896	176	31.2	83.4	34	7.1	3.6	32.7	86.6	33.1	7	4.3	30.4	87.2	31.9	4.8	6.9
897	176 × GX1135	30	82.6	30.8	7	4.2	30.2	85.4	30.4	6.9	4.9	29.7	85.1	32.6	5.2	7
898	177	30.8	82.8	34.1	7.1	3.5	29.8	85.2	29.5	7	5.2	30.9	87	31.9	5.5	7.1
899	177 × GX1135	28.5	84.6	28.9	7	5	31	86.2	30	7	4.7	31.4	86.8	32.1	5.5	7.1
900	GX1135	30.6	84	32.7	7.1	4	29	86.9	27	6.8	5	29.5	85.4	31.7	5.3	7
901	Female parent	30.2	83.1	29	4.2	6.9	30.1	86.7	28.8	6.9	4.9	31.2	86.8	32.7	5.6	7.1
902	F1	30.1	84	31.2	4.5	7	29.8	85.6	29	6.9	4.3	31	85.8	31.6	5.2	7
903	Male parent	-	-	-	-	-	29.1	85.1	28.3	6.8	5	30.3	85.5	31	5.6	7.1
904	Control competition	-	-	-	-	-	31	86.5	32.1	7	4.9	31.1	85.9	30.4	5.3	6.9
